# Supplementary material for: ﻿Four new species underline the hidden diversity and long-range dispersal in Deltoxenos Benda, Pohl, Nakase, Beutel & Straka (Strepsiptera, Xenidae)
Source: Zookeys. 2025 Sep 30;1254:75–106. doi: 10.3897/zookeys.1254.160903 (PMC12504985; doi:10.3897/zookeys.1254.160903)
Supplement: XML Treatment for Deltoxenos bidentatus [file zookeys.1254.160903-treatment1.xml]

<!DOCTYPE tp:taxon-treatment
  PUBLIC "-//TaxonX//DTD Taxonomic Treatment Publishing DTD v0 20100105//EN" "tax-treatment-NSO.dtd">
<tp:taxon-treatment xmlns:tp="http://www.plazi.org/taxpub"><tp:treatment-meta><kwd-group><label>Taxon classification</label><kwd>
              <named-content content-type="kingdom">Animalia</named-content>
            </kwd><kwd>
              <named-content content-type="order">Strepsiptera</named-content>
            </kwd><kwd>
              <named-content content-type="family">Xenidae</named-content>
            </kwd></kwd-group><mixed-citation publication-type="journal"><person-group><name><surname>Benda</surname><given-names>Daniel</given-names></name><name><surname>Pohl</surname><given-names>Hans</given-names></name><name><surname>Beutel</surname><given-names>Rolf</given-names></name><name><surname>Straka</surname><given-names>Jakub</given-names></name></person-group><article-title>﻿Four new species underline the hidden diversity and long-range dispersal in <italic><tp:taxon-name><tp:taxon-name-part taxon-name-part-type="genus" reg="Deltoxenos">Deltoxenos</tp:taxon-name-part></tp:taxon-name></italic> Benda, Pohl, Nakase, Beutel &amp; Straka (<tp:taxon-name><tp:taxon-name-part taxon-name-part-type="order">Strepsiptera</tp:taxon-name-part></tp:taxon-name>, <tp:taxon-name><tp:taxon-name-part taxon-name-part-type="family">Xenidae</tp:taxon-name-part></tp:taxon-name>)</article-title><source>Zookeys</source><day>30</day><month>09</month><year>2025</year><volume>1254</volume><fpage>75</fpage><lpage>106</lpage><pub-id pub-id-type="doi">10.3897/zookeys.1254.160903</pub-id></mixed-citation></tp:treatment-meta><tp:nomenclature><label>﻿</label><tp:taxon-name><object-id xmlns:xlink="http://www.w3.org/1999/xlink" content-type="arpha" xlink:type="simple">B3533DDB-CD57-581A-86CA-2CDE0290E3C6</object-id>
            <tp:taxon-name-part taxon-name-part-type="genus" reg="Deltoxenos">Deltoxenos</tp:taxon-name-part>
            <tp:taxon-name-part taxon-name-part-type="species" reg="bidentatus">bidentatus</tp:taxon-name-part>
          </tp:taxon-name><tp:taxon-authority>Pasteels, 1950</tp:taxon-authority></tp:nomenclature><tp:treatment-sec sec-type="material" id="SECID0EDEAE"><title>Material examined.</title><p>• ♀ (<named-content xmlns:xlink="http://www.w3.org/1999/xlink" content-type="dwc:institutional_code" xlink:title="National Museum of the Czech Republic, Prague, Czech Republic" xlink:href="http://grbio.org/institution/national-museum-prague-0" xlink:type="simple">NMPC</named-content>), Central African Republic: Mbaiki 55km NW, 510m, 23.xii.2008, host: <italic><tp:taxon-name><tp:taxon-name-part taxon-name-part-type="genus" reg="Afreumenes">Afreumenes</tp:taxon-name-part></tp:taxon-name></italic> sp., J. Halada lgt., voucher code: PsAf1 • ♀ (<named-content xmlns:xlink="http://www.w3.org/1999/xlink" content-type="dwc:institutional_code" xlink:title="National Museum of the Czech Republic, Prague, Czech Republic" xlink:href="http://grbio.org/institution/national-museum-prague-0" xlink:type="simple">NMPC</named-content>), Central African Republic: Mbaiki 150km NW, 14.vi.2009, host: <tp:taxon-name><tp:taxon-name-part taxon-name-part-type="genus" reg="Afreumenes">Afreumenes</tp:taxon-name-part> <tp:taxon-name-part taxon-name-part-type="uncertainty-rank">cf.</tp:taxon-name-part> <tp:taxon-name-part taxon-name-part-type="species" reg="aethiopicus">aethiopicus</tp:taxon-name-part></tp:taxon-name> (Saussure, 1852), J. Halada lgt., voucher code: PsDe3 • 4♀ (<abbrev xmlns:xlink="http://www.w3.org/1999/xlink" content-type="institution" xlink:title="Natural History Museum, Division of Entomology, University of Kansas, Lawrence, Kansas, USA" id="ABBRID0EHFAE" xlink:type="simple">KUNHM</abbrev>), Malawi: Mlanje env., 06.iv.1967, host: <italic><tp:taxon-name><tp:taxon-name-part taxon-name-part-type="genus" reg="Afreumenes">Afreumenes</tp:taxon-name-part> <tp:taxon-name-part taxon-name-part-type="species" reg="aethiopicus">aethiopicus</tp:taxon-name-part></tp:taxon-name></italic> (Saussure, 1852), Ch. Michener lgt., voucher code: PsAe1.</p></tp:treatment-sec><tp:treatment-sec sec-type="diagnosis" id="SECID0EXFAE"><title>Diagnosis of female cephalothorax.</title><p>Size of cephalothorax: length 1.24–1.48 mm, width 1.16–1.48 mm. Cephalothorax triangular, meso- and metathorax not elongated; apical maxillary region projecting beyond mandibular apex (<xref ref-type="bibr" rid="B4">Benda et al. 2022b</xref>: fig. 47C). Mandibles relatively small compared to head capsule (<xref ref-type="bibr" rid="B4">Benda et al. 2022b</xref>: fig. 49A).</p></tp:treatment-sec><tp:treatment-sec sec-type="host" id="SECID0EFGAE"><title>Hosts.</title><p><italic><tp:taxon-name><tp:taxon-name-part taxon-name-part-type="genus" reg="Afreumenes">Afreumenes</tp:taxon-name-part> <tp:taxon-name-part taxon-name-part-type="species" reg="melanosoma">melanosoma</tp:taxon-name-part></tp:taxon-name></italic> (Saussure 1852) (<italic><tp:taxon-name><tp:taxon-name-part taxon-name-part-type="genus" reg="Eumenes">Eumenes</tp:taxon-name-part> <tp:taxon-name-part taxon-name-part-type="species" reg="melanosomus">melanosomus</tp:taxon-name-part> <tp:taxon-name-part taxon-name-part-type="subspecies" reg="decipiens">decipiens</tp:taxon-name-part></tp:taxon-name></italic> Kirby), type host; <italic><tp:taxon-name><tp:taxon-name-part taxon-name-part-type="genus" reg="Afreumenes">Afreumenes</tp:taxon-name-part> <tp:taxon-name-part taxon-name-part-type="species" reg="aethiopicus">aethiopicus</tp:taxon-name-part></tp:taxon-name></italic> (Saussure, 1852) (<xref ref-type="bibr" rid="B22">Pasteels 1950</xref>; <xref ref-type="bibr" rid="B16">Luna de Carvalho 1978</xref>); <tp:taxon-name><tp:taxon-name-part taxon-name-part-type="genus" reg="Afreumenes">Afreumenes</tp:taxon-name-part> <tp:taxon-name-part taxon-name-part-type="uncertainty-rank">cf.</tp:taxon-name-part> <tp:taxon-name-part taxon-name-part-type="species" reg="aethiopicus">aethiopicus</tp:taxon-name-part></tp:taxon-name> (Saussure, 1852) (<xref ref-type="bibr" rid="B4">Benda et al. 2022b</xref>); <italic><tp:taxon-name><tp:taxon-name-part taxon-name-part-type="genus" reg="Afreumenes">Afreumenes</tp:taxon-name-part></tp:taxon-name></italic> sp. (this study).</p></tp:treatment-sec><tp:treatment-sec sec-type="DNA barcode sequences (GenBank)" id="SECID0EQIAE"><title>DNA barcode sequences (GenBank).</title><p><ext-link xmlns:xlink="http://www.w3.org/1999/xlink" ext-link-type="gen" xlink:href="MN914583.1" xlink:type="simple">MN914583.1</ext-link> (voucher code: PsAf1), <ext-link xmlns:xlink="http://www.w3.org/1999/xlink" ext-link-type="gen" xlink:href="MK431201.1" xlink:type="simple">MK431201.1</ext-link> (voucher code: PsDe3) (<xref ref-type="bibr" rid="B2">Benda et al. 2021</xref>).</p></tp:treatment-sec><tp:treatment-sec sec-type="Phylogenetic relationships" id="SECID0EEJAE"><title>Phylogenetic relationships.</title><p>The earliest diverging species in lineage of <italic><tp:taxon-name><tp:taxon-name-part taxon-name-part-type="genus" reg="Deltoxenos">Deltoxenos</tp:taxon-name-part></tp:taxon-name></italic> parasitising <tp:taxon-name><tp:taxon-name-part taxon-name-part-type="tribe">Eumenini</tp:taxon-name-part></tp:taxon-name> (<tp:taxon-name><tp:taxon-name-part taxon-name-part-type="family">Vespidae</tp:taxon-name-part></tp:taxon-name>) (<xref ref-type="bibr" rid="B2">Benda et al. 2021</xref>).</p></tp:treatment-sec><tp:treatment-sec sec-type="distribution" id="SECID0E6JAE"><title>Distribution.</title><p>Democratic Republic of Congo (type locality); Liberia (<xref ref-type="bibr" rid="B22">Pasteels 1950</xref>, <xref ref-type="bibr" rid="B16">Luna de Carvalho 1978</xref>); Central African Republic (<xref ref-type="bibr" rid="B2">Benda et al. 2021</xref>); Malawi (<xref ref-type="bibr" rid="B4">Benda et al. 2022b</xref>).</p></tp:treatment-sec><tp:treatment-sec sec-type="comments" id="SECID0EVKAE"><title>Comments.</title><p><xref ref-type="bibr" rid="B2">Benda et al. (2021)</xref> lists <italic><tp:taxon-name><tp:taxon-name-part taxon-name-part-type="genus" reg="Delta">Delta</tp:taxon-name-part> <tp:taxon-name-part taxon-name-part-type="species" reg="tropicale">tropicale</tp:taxon-name-part></tp:taxon-name></italic> (Saussure, 1852) as the host of this species, but it was identified as <italic><tp:taxon-name><tp:taxon-name-part taxon-name-part-type="genus" reg="Afreumenes">Afreumenes</tp:taxon-name-part></tp:taxon-name></italic> sp.</p></tp:treatment-sec><ref-list><ref id="B4"><mixed-citation xmlns:xlink="http://www.w3.org/1999/xlink" xlink:type="simple"><person-group><name name-style="western"><surname>Benda</surname><given-names>D</given-names></name><name name-style="western"><surname>Pohl</surname><given-names>H</given-names></name><name name-style="western"><surname>Nakase</surname><given-names>Y</given-names></name><name name-style="western"><surname>Beutel</surname><given-names>R</given-names></name><name name-style="western"><surname>Straka</surname><given-names>J</given-names></name></person-group> (<year>2022b</year>) <article-title>A generic classification of Xen­idae (<tp:taxon-name><tp:taxon-name-part taxon-name-part-type="order">Strepsiptera</tp:taxon-name-part></tp:taxon-name>) based on the morphology of the female cephalothorax and male cephalotheca with a preliminary checklist of species.</article-title><source>ZooKeys</source><volume>1093</volume>: <fpage>1</fpage>–<lpage>134</lpage>. <ext-link xlink:href="10.3897/zookeys.1093.72339" ext-link-type="doi" xlink:type="simple">https://doi.org/10.3897/zookeys.1093.72339</ext-link></mixed-citation></ref><ref id="B22"><mixed-citation xmlns:xlink="http://www.w3.org/1999/xlink" xlink:type="simple"><person-group><name name-style="western"><surname>Pasteels</surname><given-names>J</given-names></name></person-group> (<year>1950</year>) <article-title>Sur les Strepsiptères du Congo belge.</article-title><source>Revue de Zoologie et de Botanique Africaines</source><volume>43</volume>: <fpage>281</fpage>–<lpage>291</lpage>.</mixed-citation></ref><ref id="B16"><mixed-citation xmlns:xlink="http://www.w3.org/1999/xlink" xlink:type="simple"><person-group><name name-style="western"><surname>Luna de Carvalho</surname><given-names>E</given-names></name></person-group> (<year>1978</year>) African <tp:taxon-name><tp:taxon-name-part taxon-name-part-type="order">Strepsiptera</tp:taxon-name-part></tp:taxon-name> (Ethiopian region). Garcia de Orta, Lisbon, 41–106 pp.</mixed-citation></ref><ref id="B2"><mixed-citation xmlns:xlink="http://www.w3.org/1999/xlink" xlink:type="simple"><person-group><name name-style="western"><surname>Benda</surname><given-names>D</given-names></name><name name-style="western"><surname>Votýpková</surname><given-names>K</given-names></name><name name-style="western"><surname>Nakase</surname><given-names>Y</given-names></name><name name-style="western"><surname>Straka</surname><given-names>J</given-names></name></person-group> (<year>2021</year>) <article-title>Unexpected cryptic species diversity of parasites of the family <tp:taxon-name><tp:taxon-name-part taxon-name-part-type="family">Xenidae</tp:taxon-name-part></tp:taxon-name> (<tp:taxon-name><tp:taxon-name-part taxon-name-part-type="order">Strepsiptera</tp:taxon-name-part></tp:taxon-name>) with a constant diversification rate over time.</article-title><source>Systematic Entomology</source><volume>46</volume>(<issue>1</issue>): <fpage>252</fpage>–<lpage>265</lpage>. <ext-link xlink:href="10.1111/syen.12460" ext-link-type="doi" xlink:type="simple">https://doi.org/10.1111/syen.12460</ext-link></mixed-citation></ref></ref-list></tp:taxon-treatment>
