# Supplementary material for: ﻿Four new species underline the hidden diversity and long-range dispersal in Deltoxenos Benda, Pohl, Nakase, Beutel & Straka (Strepsiptera, Xenidae)
Source: Zookeys. 2025 Sep 30;1254:75–106. doi: 10.3897/zookeys.1254.160903 (PMC12504985; doi:10.3897/zookeys.1254.160903)
Supplement: XML Treatment for Deltoxenos hajeki [file zookeys.1254.160903-treatment2.xml]

<!DOCTYPE tp:taxon-treatment
  PUBLIC "-//TaxonX//DTD Taxonomic Treatment Publishing DTD v0 20100105//EN" "tax-treatment-NSO.dtd">
<tp:taxon-treatment xmlns:tp="http://www.plazi.org/taxpub"><tp:treatment-meta><kwd-group><label>Taxon classification</label><kwd>
              <named-content content-type="kingdom">Animalia</named-content>
            </kwd><kwd>
              <named-content content-type="order">Strepsiptera</named-content>
            </kwd><kwd>
              <named-content content-type="family">Xenidae</named-content>
            </kwd></kwd-group><mixed-citation publication-type="journal"><person-group><name><surname>Benda</surname><given-names>Daniel</given-names></name><name><surname>Pohl</surname><given-names>Hans</given-names></name><name><surname>Beutel</surname><given-names>Rolf</given-names></name><name><surname>Straka</surname><given-names>Jakub</given-names></name></person-group><article-title>﻿Four new species underline the hidden diversity and long-range dispersal in <italic><tp:taxon-name><tp:taxon-name-part taxon-name-part-type="genus" reg="Deltoxenos">Deltoxenos</tp:taxon-name-part></tp:taxon-name></italic> Benda, Pohl, Nakase, Beutel &amp; Straka (<tp:taxon-name><tp:taxon-name-part taxon-name-part-type="order">Strepsiptera</tp:taxon-name-part></tp:taxon-name>, <tp:taxon-name><tp:taxon-name-part taxon-name-part-type="family">Xenidae</tp:taxon-name-part></tp:taxon-name>)</article-title><source>Zookeys</source><day>30</day><month>09</month><year>2025</year><volume>1254</volume><fpage>75</fpage><lpage>106</lpage><pub-id pub-id-type="doi">10.3897/zookeys.1254.160903</pub-id></mixed-citation></tp:treatment-meta><tp:nomenclature><label>﻿</label><tp:taxon-name><object-id xmlns:xlink="http://www.w3.org/1999/xlink" content-type="arpha" xlink:type="simple">A73E9ECF-3F46-5220-96AD-DC5C8A313E53</object-id>
            <tp:taxon-name-part taxon-name-part-type="genus" reg="Deltoxenos">Deltoxenos</tp:taxon-name-part>
            <tp:taxon-name-part taxon-name-part-type="species" reg="hajeki">hajeki</tp:taxon-name-part>
            <object-id xmlns:xlink="http://www.w3.org/1999/xlink" content-type="zoobank" xlink:type="simple">https://zoobank.org/9FB5BC0B-9F32-4BD2-A52D-7FC7B644F323</object-id>
          </tp:taxon-name><tp:taxon-authority>Benda &amp; Straka</tp:taxon-authority><tp:taxon-status xmlns:xlink="http://www.w3.org/1999/xlink" xlink:type="simple">sp. nov.</tp:taxon-status><xref ref-type="fig" rid="F1">Figs 1A, B</xref><xref ref-type="fig" rid="F2">, 2A–D</xref><xref ref-type="fig" rid="F3">, 3A–D</xref><xref ref-type="fig" rid="F4">, 4A, B</xref></tp:nomenclature><tp:treatment-sec sec-type="type material" id="SECID0ELNAE"><title>Type material.</title><p><bold><italic>Holotype</italic></bold> • ♀ (<named-content xmlns:xlink="http://www.w3.org/1999/xlink" content-type="dwc:institutional_code" xlink:title="National Museum of the Czech Republic, Prague, Czech Republic" xlink:href="http://grbio.org/institution/national-museum-prague-0" xlink:type="simple">NMPC</named-content>), Solomon Islands: Guadalcanal, 4.5 km S of Barana, 275m, 6.xii.2013, host: <italic><tp:taxon-name><tp:taxon-name-part taxon-name-part-type="genus" reg="Phimenes">Phimenes</tp:taxon-name-part> <tp:taxon-name-part taxon-name-part-type="species" reg="solomonis">solomonis</tp:taxon-name-part></tp:taxon-name></italic> (Vecht, 1959), J. Hájek lgt. <bold><italic>Paratype</italic></bold> • ♀ (<named-content xmlns:xlink="http://www.w3.org/1999/xlink" content-type="dwc:institutional_code" xlink:title="National Museum of the Czech Republic, Prague, Czech Republic" xlink:href="http://grbio.org/institution/national-museum-prague-0" xlink:type="simple">NMPC</named-content>), data the same as holotype, from the same host specimen as holotype (Fig. <xref ref-type="fig" rid="F1">1</xref>).</p><fig id="F1" position="float" orientation="portrait"><object-id xmlns:xlink="http://www.w3.org/1999/xlink" content-type="doi" xlink:type="simple">10.3897/zookeys.1254.160903.figure1</object-id><object-id xmlns:xlink="http://www.w3.org/1999/xlink" content-type="arpha" xlink:type="simple">189F0F63-8E26-533A-B47C-BC8E9620C49F</object-id><label>Figure 1.</label><caption><p><italic><tp:taxon-name><tp:taxon-name-part taxon-name-part-type="genus" reg="Deltoxenos">Deltoxenos</tp:taxon-name-part> <tp:taxon-name-part taxon-name-part-type="species" reg="hajeki">hajeki</tp:taxon-name-part></tp:taxon-name></italic> Benda &amp; Straka, sp. nov., host, female cephalothorax. A. Female of <italic><tp:taxon-name><tp:taxon-name-part taxon-name-part-type="genus" reg="Phimenes">Phimenes</tp:taxon-name-part> <tp:taxon-name-part taxon-name-part-type="species" reg="solomonis">solomonis</tp:taxon-name-part></tp:taxon-name></italic> (Vecht, 1959), stylopised by <italic><tp:taxon-name><tp:taxon-name-part taxon-name-part-type="genus" reg="Deltoxenos">D.</tp:taxon-name-part> <tp:taxon-name-part taxon-name-part-type="species" reg="hajeki">hajeki</tp:taxon-name-part></tp:taxon-name></italic> sp. nov., lateral view; B. Detail of host abdomen of <italic><tp:taxon-name><tp:taxon-name-part taxon-name-part-type="genus" reg="Phimenes">P.</tp:taxon-name-part> <tp:taxon-name-part taxon-name-part-type="species" reg="solomonis">solomonis</tp:taxon-name-part></tp:taxon-name></italic>, with two female cephalothoraces inside.</p></caption><graphic xmlns:xlink="http://www.w3.org/1999/xlink" xlink:href="zookeys-1254-075_article-160903__-g001.jpg" position="float" orientation="portrait" xlink:type="simple" id="oo_1426730.jpg"><uri content-type="original_file" xlink:type="simple">https://binary.pensoft.net/fig/1426730</uri></graphic></fig></tp:treatment-sec><tp:treatment-sec sec-type="diagnosis" id="SECID0ELQAE"><title>Diagnosis of female cephalothorax.</title><p>This species is easily distinguished from other representatives of the genus <italic><tp:taxon-name><tp:taxon-name-part taxon-name-part-type="genus" reg="Deltoxenos">Deltoxenos</tp:taxon-name-part></tp:taxon-name></italic> by a conspicuous dark spot posteriorly on the prosternum (pds, Fig. <xref ref-type="fig" rid="F2">2A</xref>) and a double dark spot (mds, Fig. <xref ref-type="fig" rid="F2">2A</xref>) situated mesally on the mesosternum. The cuticular surface of the prosternal and mesosternal dark spots is smooth, without any papillae or reticulation. It differs from <italic><tp:taxon-name><tp:taxon-name-part taxon-name-part-type="genus" reg="Deltoxenos">D.</tp:taxon-name-part> <tp:taxon-name-part taxon-name-part-type="species" reg="indonesiensis">indonesiensis</tp:taxon-name-part></tp:taxon-name></italic> and <italic><tp:taxon-name><tp:taxon-name-part taxon-name-part-type="genus" reg="Deltoxenos">D.</tp:taxon-name-part> <tp:taxon-name-part taxon-name-part-type="species" reg="reginus">reginus</tp:taxon-name-part></tp:taxon-name></italic> by well-developed and prominent maxillae, separated from the labial area (mx, Fig. <xref ref-type="fig" rid="F4">4A</xref>), and by the mostly pale colouration of the prosternum and mesosternum. It differs from <italic><tp:taxon-name><tp:taxon-name-part taxon-name-part-type="genus" reg="Deltoxenos">D.</tp:taxon-name-part> <tp:taxon-name-part taxon-name-part-type="species" reg="rueppelli">rueppelli</tp:taxon-name-part></tp:taxon-name></italic> by a rounded and protruding clypeal lobe (cl, Fig. <xref ref-type="fig" rid="F12">12</xref>). From <italic><tp:taxon-name><tp:taxon-name-part taxon-name-part-type="genus" reg="Deltoxenos">D.</tp:taxon-name-part> <tp:taxon-name-part taxon-name-part-type="species" reg="maceki">maceki</tp:taxon-name-part></tp:taxon-name></italic> it can be distinguished by ventrally exposed clypeal sensilla (cls, Fig. <xref ref-type="fig" rid="F4">4A</xref>) which are mainly concentrated anteriorly on clypeal lobe in <italic><tp:taxon-name><tp:taxon-name-part taxon-name-part-type="genus" reg="Deltoxenos">D.</tp:taxon-name-part> <tp:taxon-name-part taxon-name-part-type="species" reg="maceki">maceki</tp:taxon-name-part></tp:taxon-name></italic>. The antennal torulus is slightly reduced but still present (Fig. <xref ref-type="fig" rid="F4">4B</xref>) while it is completely absent in <italic><tp:taxon-name><tp:taxon-name-part taxon-name-part-type="genus" reg="Deltoxenos">D.</tp:taxon-name-part> <tp:taxon-name-part taxon-name-part-type="species" reg="maceki">maceki</tp:taxon-name-part></tp:taxon-name></italic> (Fig. <xref ref-type="fig" rid="F11">11C</xref>).</p><fig id="F2" position="float" orientation="portrait"><object-id xmlns:xlink="http://www.w3.org/1999/xlink" content-type="doi" xlink:type="simple">10.3897/zookeys.1254.160903.figure2</object-id><object-id xmlns:xlink="http://www.w3.org/1999/xlink" content-type="arpha" xlink:type="simple">21DDAE07-4F3C-5F91-966D-A2173F8459B1</object-id><label>Figure 2.</label><caption><p><italic><tp:taxon-name><tp:taxon-name-part taxon-name-part-type="genus" reg="Deltoxenos">Deltoxenos</tp:taxon-name-part> <tp:taxon-name-part taxon-name-part-type="species" reg="hajeki">hajeki</tp:taxon-name-part></tp:taxon-name></italic> Benda &amp; Straka, sp. nov., female, cephalothorax, photomicrographs. A, B. Paratype, ventral and dorsal sides of cephalothorax; C, D. Holotype, ventral and dorsal sided of cephalothorax. Abbreviations: asI – abdominal segment I, gr – longitudinal grooves, mds – mesosternal dark spot, pds – prosternal dark spot, sbmm – segmental border between mesothorax and metathorax, sbpm – segmental border between prothorax and mesothorax.</p></caption><graphic xmlns:xlink="http://www.w3.org/1999/xlink" xlink:href="zookeys-1254-075_article-160903__-g002.jpg" position="float" orientation="portrait" xlink:type="simple" id="oo_1426731.jpg"><uri content-type="original_file" xlink:type="simple">https://binary.pensoft.net/fig/1426731</uri></graphic></fig></tp:treatment-sec><tp:treatment-sec sec-type="description" id="SECID0EOUAE"><title>Description of female cephalothorax.</title><p><bold><italic>Shape and colouration</italic>.</bold> Size of holotype cephalothorax: length 1.74 mm, width 1.42 mm (Fig. <xref ref-type="fig" rid="F2">2C</xref>). Size of paratype cephalothorax: length 1.62 mm, width 1.52 mm (Fig. <xref ref-type="fig" rid="F2">2A</xref>). Cephalothorax variable in size, but always distinctly longer than wide; paratype shorter and wider than holotype. Constriction at pro-mesothoracic segmental border not visible; meso-metathoracic segmental border conspicuously constricted laterally (sbmm, Fig. <xref ref-type="fig" rid="F2">2C</xref>). Abdominal segment I not protruding laterally, corner below spiracles rounded. Anterior head margin rounded, slightly protruding from remaining head capsule. Thorax elongated, very slightly widening posteriorly. Cephalothorax with conspicuously contrasting pale and dark colour pattern but predominantly pale.</p><p><bold><italic>Head capsule</italic>.</bold> Length proportion of head/cephalothorax 0.44–0.45 including lateral cephalic extension. Colouration forming specific pattern with predominantly pale parts and dark brown mandible and labium. Surface of lateral extensions at site of reduced compound eyes smooth, laterally with conspicuous longitudinal grooves visible on SEM images (gr, Fig. <xref ref-type="fig" rid="F3">3A</xref>), with dark colouration (gr, Fig. <xref ref-type="fig" rid="F2">2A</xref>). Clypeal area well delimited from labral area, arcuate, clypeal lobe slightly protruding from head capsule. Surface completely smooth with slightly &gt; 44 distinctly exposed sensilla mainly concentrated on clypeal lobe on ventral side (cls, Fig. <xref ref-type="fig" rid="F4">4A</xref>). Dorsal side of clypeal area smooth and lacking sensilla (cl, Fig. <xref ref-type="fig" rid="F4">4B</xref>). Border between clypeal and frontal region indistinct but still present. Frontal region smooth, slightly reticulated (fr, Fig. <xref ref-type="fig" rid="F4">4B</xref>). Segmental border between head and prothorax indicated by indistinct mesal furrow on dorsal side (sbhp, Fig. <xref ref-type="fig" rid="F3">3B</xref>) and by dorsal transverse stripe of reticulated cuticular surface on frontal region. Head and prothorax distinctly separated by birth opening ventromedially (bo, Fig. <xref ref-type="fig" rid="F3">3A</xref>) and laterally by suture (sbhp, Fig. <xref ref-type="fig" rid="F3">3A</xref>).</p><fig id="F3" position="float" orientation="portrait"><object-id xmlns:xlink="http://www.w3.org/1999/xlink" content-type="doi" xlink:type="simple">10.3897/zookeys.1254.160903.figure3</object-id><object-id xmlns:xlink="http://www.w3.org/1999/xlink" content-type="arpha" xlink:type="simple">1C280C87-FA63-58EC-AD16-F8FCB726E25F</object-id><label>Figure 3.</label><caption><p><italic><tp:taxon-name><tp:taxon-name-part taxon-name-part-type="genus" reg="Deltoxenos">Deltoxenos</tp:taxon-name-part> <tp:taxon-name-part taxon-name-part-type="species" reg="hajeki">hajeki</tp:taxon-name-part></tp:taxon-name></italic> Benda &amp; Straka, sp. nov., holotype, female cephalothorax, SEM micrographs. A. Ventral side; B. Dorsal side; C. Detail of prosternum; D. Posterolateral part of cephalothorax below spiracle, dorsal side. Abbreviations: bo – birth opening, gr – longitudinal grooves, mxb – maxillary base, psf – prosternal sensillary field, sbhp – segmental border between head and prothorax, sbmm – segmental border between mesothorax and metathorax, sbpm – segmental border between prothorax and mesothorax.</p></caption><graphic xmlns:xlink="http://www.w3.org/1999/xlink" xlink:href="zookeys-1254-075_article-160903__-g003.jpg" position="float" orientation="portrait" xlink:type="simple" id="oo_1426732.jpg"><uri content-type="original_file" xlink:type="simple">https://binary.pensoft.net/fig/1426732</uri></graphic></fig><fig id="F4" position="float" orientation="portrait"><object-id xmlns:xlink="http://www.w3.org/1999/xlink" content-type="doi" xlink:type="simple">10.3897/zookeys.1254.160903.figure4</object-id><object-id xmlns:xlink="http://www.w3.org/1999/xlink" content-type="arpha" xlink:type="simple">57030BC7-0538-5AEB-BE15-CBD28B151ABF</object-id><label>Figure 4.</label><caption><p><italic><tp:taxon-name><tp:taxon-name-part taxon-name-part-type="genus" reg="Deltoxenos">Deltoxenos</tp:taxon-name-part> <tp:taxon-name-part taxon-name-part-type="species" reg="hajeki">hajeki</tp:taxon-name-part></tp:taxon-name></italic> Benda &amp; Straka, sp. nov., holotype, female cephalothorax, SEM micrographs. A. Detail of head capsule, ventral side; B. Detail of head capsule, dorsal side. Abbreviations: a – vestigial of antenna, cl – clypeus, cls – clypeal sensillum, dlf – dorsal labral field of labral area, fr – frontal region, fssf – furrow of supra-antennal sensillary field, lb – labial area, mdb – mandibular bulge, mdt – mandibular tooth, mx – vestige of maxilla, mxp – vestige of maxillary palp, os – mouth opening, paa – periantennal area, ssf – supra-antennal sensillary field, sssf – sensillum of supra-antennal sensillary field, vlf – ventral labral field of labral area.</p></caption><graphic xmlns:xlink="http://www.w3.org/1999/xlink" xlink:href="zookeys-1254-075_article-160903__-g004.jpg" position="float" orientation="portrait" xlink:type="simple" id="oo_1426733.jpg"><uri content-type="original_file" xlink:type="simple">https://binary.pensoft.net/fig/1426733</uri></graphic></fig><p><bold><italic>Supra</italic>-<italic>antennal sensillary field</italic>.</bold> Reticulated to completely smooth, with dispersed sensilla inserted in cavities (sssf, Fig. <xref ref-type="fig" rid="F4">4B</xref>). Distinctly delimited by furrow on medial side (fssf, Fig. <xref ref-type="fig" rid="F4">4B</xref>). Surface of supra-antennal sensillary field and frontal region with different sculpture.</p><p><bold><italic>Antenna</italic>.</bold> Preserved as well-defined area, with numerous vestigial sensilla, distinct rounded plates and inconspicuous cavities (a, Fig. <xref ref-type="fig" rid="F4">4B</xref>). Antennal torulus reduced but still present as furrow between antenna and periantennal area. Periantennal area slightly expanded, smooth (paa, Fig. <xref ref-type="fig" rid="F4">4B</xref>).</p><p><bold><italic>Labrum</italic>.</bold> Ventral field wider than long, elliptic. Dorsal field very slightly arcuate, flat, not raised, laterally not narrower than medially, 4× wider than long in midline (vlf, dlf, Fig. <xref ref-type="fig" rid="F4">4A</xref>). In holotype, dorsal field with 11 sensilla inserted in cavities (dlf, Fig. <xref ref-type="fig" rid="F4">4A</xref>).</p><p><bold><italic>Mandible</italic>.</bold> Mandibles anteromedially directed at angle of 40–45° (45° in holotype), enclosed within mandibular capsule. Mandibular bulge distinctly raised, elongated, anteriorly directed, with several sensilla (mdb, Fig. <xref ref-type="fig" rid="F4">4A</xref>). Cuticle of mandible smooth medially, laterally with longitudinal furrows. Mandibular tooth not curved, pointing dorsally, armed with many spines (mdt, Fig. <xref ref-type="fig" rid="F4">4A</xref>).</p><p><bold><italic>Maxilla</italic>.</bold> Well-developed and prominent, separated from labial area (mx, Fig. <xref ref-type="fig" rid="F4">4A</xref>). Mostly with pale colouration, cuticle smooth or slightly reticulated. Apical maxillary region not projecting beyond mandibular apex. Basal part connected with labium and not overlapping with mandible (mxb, Fig. <xref ref-type="fig" rid="F3">3A</xref>). Vestige of palp present, located medially on ventral side of maxilla (mxp, Fig. <xref ref-type="fig" rid="F4">4A</xref>). Maxillary base distinctly produced anterolaterally as submaxillary groove. Space between prothoracic extension and head extended (sbhp, mxb, Fig. <xref ref-type="fig" rid="F3">3A</xref>).</p><p><bold><italic>Labium</italic>.</bold> Labial area between maxillae distinct, delimited anteriorly by mouth opening and posteriorly by birth opening (lb, Fig. <xref ref-type="fig" rid="F4">4A</xref>). Flat, approximately as long as wide. Cuticular surface smooth to very slightly reticulated.</p><p><bold><italic>Mouth opening</italic>.</bold> Widely arcuate but not semicircular, sclerotised along margin (os, Fig. <xref ref-type="fig" rid="F4">4A</xref>).</p><p><bold><italic>Thorax</italic>.</bold> Pro-mesothoracic and meso-metathoracic borders visible ventrally as slightly imprinted mesal furrows (sbpm, sbmm, Figs <xref ref-type="fig" rid="F2">2A</xref>, <xref ref-type="fig" rid="F3">3A</xref>). On dorsal side separated by conspicuous dark mesal furrows, distinctly contrasting with pale thoracic segments (sbpm, sbmm, Figs <xref ref-type="fig" rid="F2">2B</xref>, <xref ref-type="fig" rid="F3">3B</xref>). Border between metathorax and abdomen indicated by ventral ridge on ventral side or indicated by change in colour and cuticular sculpture. Cuticle of thoracic segments on ventral side mostly reticulated, uniformly scattered with inconspicuous or more distinct pigmented papillae, except dark spots. Prosternum differentiated, anteriorly with field of dozens of sensilla (psf, Fig. <xref ref-type="fig" rid="F3">3A, C</xref>), posteriorly with conspicuous dark spot (pds, Fig. <xref ref-type="fig" rid="F2">2A</xref>). Mesosternum almost completely covered with dark papillae except mesal double dark spot (mds, Fig. <xref ref-type="fig" rid="F2">2A</xref>). Cuticular surface of prosternal and mesosternal dark spots smooth, without any papillae or reticulation. All thoracic segments dorsally pale, but darker laterally. Meso- and metathorax transverse, rarely slightly elongated.</p><p><bold><italic>Abdominal segment I and spiracles.</italic></bold> Setae and cuticular spines present on lateral region of abdominal segment I posterior to spiracle (Fig. <xref ref-type="fig" rid="F3">3D</xref>). Spiracles on posterior ~2/5 of cephalothorax, very slightly elevated, with lateral or dorsolateral orientation. Cephalothoracic part of abdominal segment I below spiracles dark brown on both sides (asI, Fig. <xref ref-type="fig" rid="F2">2D</xref>).</p></tp:treatment-sec><tp:treatment-sec sec-type="host" id="SECID0E53AE"><title>Host.</title><p><italic><tp:taxon-name><tp:taxon-name-part taxon-name-part-type="genus" reg="Phimenes">Phimenes</tp:taxon-name-part> <tp:taxon-name-part taxon-name-part-type="species" reg="solomonis">solomonis</tp:taxon-name-part></tp:taxon-name></italic> (Vecht, 1959)</p></tp:treatment-sec><tp:treatment-sec sec-type="Phylogenetic relationships" id="SECID0EP4AE"><title>Phylogenetic relationships.</title><p>Unknown.</p></tp:treatment-sec><tp:treatment-sec sec-type="distribution" id="SECID0EU4AE"><title>Distribution.</title><p>Solomon Islands.</p></tp:treatment-sec><tp:treatment-sec sec-type="etymology" id="SECID0EZ4AE"><title>Etymology.</title><p>Named after Jiří Hájek (National Museum of the Czech Republic, Prague), a dear colleague and expert on aquatic beetles, who collected the type material.</p></tp:treatment-sec><tp:treatment-sec><!--Section generated to contain objects referenced in tp:taxon-treatment.--><fig id="F12" position="float" orientation="portrait"><object-id xmlns:xlink="http://www.w3.org/1999/xlink" content-type="doi" xlink:type="simple">10.3897/zookeys.1254.160903.figure12</object-id><object-id xmlns:xlink="http://www.w3.org/1999/xlink" content-type="arpha" xlink:type="simple">BEF9EF1A-8CE7-5089-ACAB-EFAA4A90ED0D</object-id><label>Figure 12.</label><caption><p><italic><tp:taxon-name><tp:taxon-name-part taxon-name-part-type="genus" reg="Deltoxenos">Deltoxenos</tp:taxon-name-part> <tp:taxon-name-part taxon-name-part-type="species" reg="maceki">maceki</tp:taxon-name-part></tp:taxon-name></italic> Benda &amp; Straka, sp. nov., paratype, voucher code: PsQd2a, female cephalothorax, SEM micrographs. A. Detail of head capsule, ventral side; B. detail of head capsule, dorsal side. Abbreviations: cl – clypeal area, cls – clypeal sensillum, dlf – dorsal labral field of labral area, fr – frontal region, fssf – furrow of supra-antennal sensillary field, lb – labial area, mdb – mandibular bulge, mdt – mandibular tooth, mx – vestige of maxilla, mxp – vestige of maxillary palp, os – mouth opening, sbcl – segmental border between clypeus and labrum, ssf – supra-antennal sensillary field, sssf – sensillum of supra-antennal sensillary field, vlf – ventral labral field of labral area.</p></caption><graphic xmlns:xlink="http://www.w3.org/1999/xlink" xlink:href="zookeys-1254-075_article-160903__-g012.jpg" position="float" orientation="portrait" xlink:type="simple" id="oo_1426741.jpg"><uri content-type="original_file" xlink:type="simple">https://binary.pensoft.net/fig/1426741</uri></graphic></fig><fig id="F11" position="float" orientation="portrait"><object-id xmlns:xlink="http://www.w3.org/1999/xlink" content-type="doi" xlink:type="simple">10.3897/zookeys.1254.160903.figure11</object-id><object-id xmlns:xlink="http://www.w3.org/1999/xlink" content-type="arpha" xlink:type="simple">C05B2438-6A02-5B2C-B29B-14E16B848758</object-id><label>Figure 11.</label><caption><p><italic><tp:taxon-name><tp:taxon-name-part taxon-name-part-type="genus" reg="Deltoxenos">Deltoxenos</tp:taxon-name-part> <tp:taxon-name-part taxon-name-part-type="species" reg="maceki">maceki</tp:taxon-name-part></tp:taxon-name></italic> Benda &amp; Straka, sp. nov., paratype, voucher code: PsQd2a, female cephalothorax, SEM micrographs. A. Ventral side; B. Dorsal side; C. Lateral part of head capsule, dorsal side; D. Posterolateral part of cephalothorax below spiracle, dorsal side. Abbreviations: a – vestigial of antenna, bo – birth opening, mxb – maxillary base, paa – periantennal area, sbhp – segmental border between head and prothorax, sbmm – segmental border between mesothorax and metathorax, sbpm – segmental border between prothorax and mesothorax, ssf – supra-antennal sensillary field, sssf – sensillum of supra-antennal sensillary field.</p></caption><graphic xmlns:xlink="http://www.w3.org/1999/xlink" xlink:href="zookeys-1254-075_article-160903__-g011.jpg" position="float" orientation="portrait" xlink:type="simple" id="oo_1426740.jpg"><uri content-type="original_file" xlink:type="simple">https://binary.pensoft.net/fig/1426740</uri></graphic></fig></tp:treatment-sec></tp:taxon-treatment>
