# Supplementary material for: ﻿Four new species underline the hidden diversity and long-range dispersal in Deltoxenos Benda, Pohl, Nakase, Beutel & Straka (Strepsiptera, Xenidae)
Source: Zookeys. 2025 Sep 30;1254:75–106. doi: 10.3897/zookeys.1254.160903 (PMC12504985; doi:10.3897/zookeys.1254.160903)
Supplement: XML Treatment for Deltoxenos indonesiensis [file zookeys.1254.160903-treatment3.xml]

<!DOCTYPE tp:taxon-treatment
  PUBLIC "-//TaxonX//DTD Taxonomic Treatment Publishing DTD v0 20100105//EN" "tax-treatment-NSO.dtd">
<tp:taxon-treatment xmlns:tp="http://www.plazi.org/taxpub"><tp:treatment-meta><kwd-group><label>Taxon classification</label><kwd>
              <named-content content-type="kingdom">Animalia</named-content>
            </kwd><kwd>
              <named-content content-type="order">Strepsiptera</named-content>
            </kwd><kwd>
              <named-content content-type="family">Xenidae</named-content>
            </kwd></kwd-group><mixed-citation publication-type="journal"><person-group><name><surname>Benda</surname><given-names>Daniel</given-names></name><name><surname>Pohl</surname><given-names>Hans</given-names></name><name><surname>Beutel</surname><given-names>Rolf</given-names></name><name><surname>Straka</surname><given-names>Jakub</given-names></name></person-group><article-title>﻿Four new species underline the hidden diversity and long-range dispersal in <italic><tp:taxon-name><tp:taxon-name-part taxon-name-part-type="genus" reg="Deltoxenos">Deltoxenos</tp:taxon-name-part></tp:taxon-name></italic> Benda, Pohl, Nakase, Beutel &amp; Straka (<tp:taxon-name><tp:taxon-name-part taxon-name-part-type="order">Strepsiptera</tp:taxon-name-part></tp:taxon-name>, <tp:taxon-name><tp:taxon-name-part taxon-name-part-type="family">Xenidae</tp:taxon-name-part></tp:taxon-name>)</article-title><source>Zookeys</source><day>30</day><month>09</month><year>2025</year><volume>1254</volume><fpage>75</fpage><lpage>106</lpage><pub-id pub-id-type="doi">10.3897/zookeys.1254.160903</pub-id></mixed-citation></tp:treatment-meta><tp:nomenclature><label>﻿</label><tp:taxon-name><object-id xmlns:xlink="http://www.w3.org/1999/xlink" content-type="arpha" xlink:type="simple">4D87D5F9-26B9-5A2A-88E7-D1FD4C55C617</object-id>
            <tp:taxon-name-part taxon-name-part-type="genus" reg="Deltoxenos">Deltoxenos</tp:taxon-name-part>
            <tp:taxon-name-part taxon-name-part-type="species" reg="indonesiensis">indonesiensis</tp:taxon-name-part>
            <object-id xmlns:xlink="http://www.w3.org/1999/xlink" content-type="zoobank" xlink:type="simple">https://zoobank.org/42756AEF-D114-4EED-9C98-FA3681601C94</object-id>
          </tp:taxon-name><tp:taxon-authority>Benda &amp; Straka</tp:taxon-authority><tp:taxon-status xmlns:xlink="http://www.w3.org/1999/xlink" xlink:type="simple">sp. nov.</tp:taxon-status><xref ref-type="fig" rid="F5">Figs 5</xref><xref ref-type="fig" rid="F6">, 6A–D</xref><xref ref-type="fig" rid="F7">, 7A–D</xref><xref ref-type="fig" rid="F8">, 8A, B</xref></tp:nomenclature><tp:treatment-sec sec-type="type material" id="SECID0EY6AE"><title>Type material.</title><p><bold><italic>Holotype</italic></bold> • ♀ (<named-content xmlns:xlink="http://www.w3.org/1999/xlink" content-type="dwc:institutional_code" xlink:title="National Museum of the Czech Republic, Prague, Czech Republic" xlink:href="http://grbio.org/institution/national-museum-prague-0" xlink:type="simple">NMPC</named-content>), Indonesia: Tanimbar Islands, Yamdena isl. 20km NE Soumiaki, 150m, 15.iv.2007, host: <italic><tp:taxon-name><tp:taxon-name-part taxon-name-part-type="genus" reg="Delta">Delta</tp:taxon-name-part> <tp:taxon-name-part taxon-name-part-type="species" reg="pyriforme">pyriforme</tp:taxon-name-part> <tp:taxon-name-part taxon-name-part-type="subspecies" reg="miraculum">miraculum</tp:taxon-name-part></tp:taxon-name></italic> Gusenleitner, 2008, M. Obořil lgt., voucher code: PsIND1. <bold><italic>Paratypes</italic></bold> • ♀ (<named-content xmlns:xlink="http://www.w3.org/1999/xlink" content-type="dwc:institutional_code" xlink:title="Oberösterreichisches Landesmuseum, Linz, Austria" xlink:href="http://grbio.org/institution/ober%C3%B6sterreichisches-landesmuseum" xlink:type="simple">OLML</named-content>), data the same as holotype, voucher code: PsMr2 • ♀ (<named-content xmlns:xlink="http://www.w3.org/1999/xlink" content-type="dwc:institutional_code" xlink:title="Oberösterreichisches Landesmuseum, Linz, Austria" xlink:href="http://grbio.org/institution/ober%C3%B6sterreichisches-landesmuseum" xlink:type="simple">OLML</named-content>), data the same as holotype, host: <italic><tp:taxon-name><tp:taxon-name-part taxon-name-part-type="genus" reg="Delta">Delta</tp:taxon-name-part> <tp:taxon-name-part taxon-name-part-type="species" reg="pyriforme">pyriforme</tp:taxon-name-part> <tp:taxon-name-part taxon-name-part-type="subspecies" reg="miraculum">miraculum</tp:taxon-name-part></tp:taxon-name></italic> Gusenleitner, 2008 (host specimen is paratype), voucher code: PsMr1 • 2♀ (<named-content xmlns:xlink="http://www.w3.org/1999/xlink" content-type="dwc:institutional_code" xlink:title="Oberösterreichisches Landesmuseum, Linz, Austria" xlink:href="http://grbio.org/institution/ober%C3%B6sterreichisches-landesmuseum" xlink:type="simple">OLML</named-content>), Indonesia: Tanimbar Islands, Yamdena isl. 21 km N of Saumlaki, 150m, 11.xii.2005, host: <italic><tp:taxon-name><tp:taxon-name-part taxon-name-part-type="genus" reg="Delta">Delta</tp:taxon-name-part> <tp:taxon-name-part taxon-name-part-type="species" reg="pyriforme">pyriforme</tp:taxon-name-part> <tp:taxon-name-part taxon-name-part-type="subspecies" reg="miraculum">miraculum</tp:taxon-name-part></tp:taxon-name></italic> Gusenleitner, 2008, S. Jákl lgt., voucher codes: PsMr3a, PsMr3b.</p></tp:treatment-sec><tp:treatment-sec sec-type="diagnosis" id="SECID0EICAG"><title>Diagnosis of female cephalothorax.</title><p>This species is diagnosed by a combination of features and differs from <italic><tp:taxon-name><tp:taxon-name-part taxon-name-part-type="genus" reg="Deltoxenos">D.</tp:taxon-name-part> <tp:taxon-name-part taxon-name-part-type="species" reg="reginus">reginus</tp:taxon-name-part></tp:taxon-name></italic> in several characters. In <italic><tp:taxon-name><tp:taxon-name-part taxon-name-part-type="genus" reg="Deltoxenos">D.</tp:taxon-name-part> <tp:taxon-name-part taxon-name-part-type="species" reg="reginus">reginus</tp:taxon-name-part></tp:taxon-name></italic>, the prosternum is differentiated, anteriorly pale brown with smooth or slightly wrinkled surface, posteriorly dark and reticulated, whereas in <italic><tp:taxon-name><tp:taxon-name-part taxon-name-part-type="genus" reg="Deltoxenos">D.</tp:taxon-name-part> <tp:taxon-name-part taxon-name-part-type="species" reg="indonesiensis">indonesiensis</tp:taxon-name-part></tp:taxon-name></italic> it is completely reticulated and dark. The ventral field of the labrum is slightly wider than long in <italic><tp:taxon-name><tp:taxon-name-part taxon-name-part-type="genus" reg="Deltoxenos">D.</tp:taxon-name-part> <tp:taxon-name-part taxon-name-part-type="species" reg="indonesiensis">indonesiensis</tp:taxon-name-part></tp:taxon-name></italic> (vlf, Fig. <xref ref-type="fig" rid="F8">8A</xref>) but distinctly wider than long in <italic><tp:taxon-name><tp:taxon-name-part taxon-name-part-type="genus" reg="Deltoxenos">D.</tp:taxon-name-part> <tp:taxon-name-part taxon-name-part-type="species" reg="reginus">reginus</tp:taxon-name-part></tp:taxon-name></italic>, transversely elongated, elliptic (vlf, Fig. <xref ref-type="fig" rid="F15">15A</xref>). The mandible and maxilla of <italic><tp:taxon-name><tp:taxon-name-part taxon-name-part-type="genus" reg="Deltoxenos">D.</tp:taxon-name-part> <tp:taxon-name-part taxon-name-part-type="species" reg="indonesiensis">indonesiensis</tp:taxon-name-part></tp:taxon-name></italic> is dark brown and significantly darker than in <italic><tp:taxon-name><tp:taxon-name-part taxon-name-part-type="genus" reg="Deltoxenos">D.</tp:taxon-name-part> <tp:taxon-name-part taxon-name-part-type="species" reg="reginus">reginus</tp:taxon-name-part></tp:taxon-name></italic>. The cuticle of the mandible is predominantly smooth in <italic><tp:taxon-name><tp:taxon-name-part taxon-name-part-type="genus" reg="Deltoxenos">D.</tp:taxon-name-part> <tp:taxon-name-part taxon-name-part-type="species" reg="indonesiensis">indonesiensis</tp:taxon-name-part></tp:taxon-name></italic> and laterally with longitudinal furrows but completely wrinkled in <italic><tp:taxon-name><tp:taxon-name-part taxon-name-part-type="genus" reg="Deltoxenos">D.</tp:taxon-name-part> <tp:taxon-name-part taxon-name-part-type="species" reg="reginus">reginus</tp:taxon-name-part></tp:taxon-name></italic>. The periantennal area is narrow in <italic><tp:taxon-name><tp:taxon-name-part taxon-name-part-type="genus" reg="Deltoxenos">D.</tp:taxon-name-part> <tp:taxon-name-part taxon-name-part-type="species" reg="indonesiensis">indonesiensis</tp:taxon-name-part></tp:taxon-name></italic> but slightly expanded in <italic><tp:taxon-name><tp:taxon-name-part taxon-name-part-type="genus" reg="Deltoxenos">D.</tp:taxon-name-part> <tp:taxon-name-part taxon-name-part-type="species" reg="reginus">reginus</tp:taxon-name-part></tp:taxon-name></italic> (paa, Fig. <xref ref-type="fig" rid="F15">15B</xref>).</p><p>The area of the mouthparts in front of the birth opening is shortened and the maxillae are reduced compared to conditions found in <italic><tp:taxon-name><tp:taxon-name-part taxon-name-part-type="genus" reg="Deltoxenos">D.</tp:taxon-name-part> <tp:taxon-name-part taxon-name-part-type="species" reg="hajeki">hajeki</tp:taxon-name-part></tp:taxon-name></italic> and <italic><tp:taxon-name><tp:taxon-name-part taxon-name-part-type="genus" reg="Deltoxenos">D.</tp:taxon-name-part> <tp:taxon-name-part taxon-name-part-type="species" reg="maceki">maceki</tp:taxon-name-part></tp:taxon-name></italic>. It differs from <italic><tp:taxon-name><tp:taxon-name-part taxon-name-part-type="genus" reg="Deltoxenos">D.</tp:taxon-name-part> <tp:taxon-name-part taxon-name-part-type="species" reg="hajeki">hajeki</tp:taxon-name-part></tp:taxon-name></italic> in the following features: frontal region distinctly reticulated (fr, Fig. <xref ref-type="fig" rid="F8">8B</xref>), labium longer than wide (lb, Fig. <xref ref-type="fig" rid="F8">8A</xref>). Differs from <italic><tp:taxon-name><tp:taxon-name-part taxon-name-part-type="genus" reg="Deltoxenos">D.</tp:taxon-name-part> <tp:taxon-name-part taxon-name-part-type="species" reg="rueppelli">rueppelli</tp:taxon-name-part></tp:taxon-name></italic> by rounded and protruding clypeal lobe. Maxilla not well-developed, slightly bulging, triangular, slightly separated from labial area (mx, Fig. <xref ref-type="fig" rid="F8">8A</xref>); and meso- and metathorax transverse, distinctly elongated as in <italic><tp:taxon-name><tp:taxon-name-part taxon-name-part-type="genus" reg="Deltoxenos">D.</tp:taxon-name-part> <tp:taxon-name-part taxon-name-part-type="species" reg="reginus">reginus</tp:taxon-name-part></tp:taxon-name></italic>.</p></tp:treatment-sec><tp:treatment-sec sec-type="description" id="SECID0EYIAG"><title>Description of female cephalothorax.</title><p><bold><italic>Shape and colouration</italic>.</bold> Size of cephalothorax of holotype: length 2.25 mm, width 1.78 mm. Range of size of cephalothorax: length 2.17–2.5 mm, width 1.78–2.0 mm (Fig. <xref ref-type="fig" rid="F6">6A, C</xref>). Cephalothorax variable in size, but always elongated, distinctly longer than wide. Constriction at pro-mesothoracic segmental border indistinctly visible, meso-metathoracic segmental border conspicuously constricted laterally (sbpm, sbmm, Fig. <xref ref-type="fig" rid="F6">6C</xref>). Abdominal segment I not protruding laterally, corner below spiracles rounded. Anterior head margin rounded, slightly protruding from remaining head capsule. Thorax elongated, very slightly widening posteriorly. Cephalothorax with conspicuously contrasting pale and dark colour pattern, predominantly dark ventrally and pale dorsally.</p><fig id="F5" position="float" orientation="portrait"><object-id xmlns:xlink="http://www.w3.org/1999/xlink" content-type="doi" xlink:type="simple">10.3897/zookeys.1254.160903.figure5</object-id><object-id xmlns:xlink="http://www.w3.org/1999/xlink" content-type="arpha" xlink:type="simple">E46D9A58-A359-5F80-9A31-E51026C0B1EC</object-id><label>Figure 5.</label><caption><p>Female of <italic><tp:taxon-name><tp:taxon-name-part taxon-name-part-type="genus" reg="Delta">Delta</tp:taxon-name-part> <tp:taxon-name-part taxon-name-part-type="species" reg="pyriforme">pyriforme</tp:taxon-name-part> <tp:taxon-name-part taxon-name-part-type="subspecies" reg="miraculum">miraculum</tp:taxon-name-part></tp:taxon-name></italic> Gusenleitner, 2008, host of <italic><tp:taxon-name><tp:taxon-name-part taxon-name-part-type="genus" reg="Deltoxenos">Deltoxenos</tp:taxon-name-part> <tp:taxon-name-part taxon-name-part-type="species" reg="indonesiensis">indonesiensis</tp:taxon-name-part></tp:taxon-name></italic> Benda &amp; Straka, sp. nov., photographed after removal of the female cephalothorax.</p></caption><graphic xmlns:xlink="http://www.w3.org/1999/xlink" xlink:href="zookeys-1254-075_article-160903__-g005.jpg" position="float" orientation="portrait" xlink:type="simple" id="oo_1426734.jpg"><uri content-type="original_file" xlink:type="simple">https://binary.pensoft.net/fig/1426734</uri></graphic></fig><fig id="F6" position="float" orientation="portrait"><object-id xmlns:xlink="http://www.w3.org/1999/xlink" content-type="doi" xlink:type="simple">10.3897/zookeys.1254.160903.figure6</object-id><object-id xmlns:xlink="http://www.w3.org/1999/xlink" content-type="arpha" xlink:type="simple">81958CD6-C8FD-562C-BCF1-9AD452E46E69</object-id><label>Figure 6.</label><caption><p><italic><tp:taxon-name><tp:taxon-name-part taxon-name-part-type="genus" reg="Deltoxenos">Deltoxenos</tp:taxon-name-part> <tp:taxon-name-part taxon-name-part-type="species" reg="indonesiensis">indonesiensis</tp:taxon-name-part></tp:taxon-name></italic> Benda &amp; Straka, sp. nov., female, cephalothorax, photomicrographs. A, B. Paratype, voucher code: PsMr3b, ventral and dorsal side of cephalothorax; C, D. Paratype, voucher code: PsMr2, ventral and dorsal side of cephalothorax. Abbreviations: asI – abdominal segment I, lehc – lateral extension of head capsule, mtstp – metasternal papilla, sbhp – segmental border between head and prothorax, sbmm – segmental border between mesothorax and metathorax, sbpm – segmental border between prothorax and mesothorax.</p></caption><graphic xmlns:xlink="http://www.w3.org/1999/xlink" xlink:href="zookeys-1254-075_article-160903__-g006.jpg" position="float" orientation="portrait" xlink:type="simple" id="oo_1426735.jpg"><uri content-type="original_file" xlink:type="simple">https://binary.pensoft.net/fig/1426735</uri></graphic></fig><p><bold><italic>Head capsule</italic>.</bold> Ca 1/3 as long as entire cephalothorax including lateral cephalic extension. Colouration forming specific pattern with predominantly pale parts and dark brown mandibles, maxillae, and labium. Surface of lateral extensions at site of reduced compound eyes smooth, laterally with only poorly visible longitudinal grooves, mostly pale brown (lehc, Fig. <xref ref-type="fig" rid="F6">6C</xref>). Clypeal area well delimited from labral area medially, poorly laterally; arcuate, clypeal lobe protruding from head capsule. Surface of clypeal area completely smooth with &gt; 20 slightly exposed sensilla mainly concentrated on clypeal lobe on ventral side (cls, Fig. <xref ref-type="fig" rid="F8">8A</xref>). Dorsal side of clypeal area not well visible, smooth, and lacking sensilla (cl, Fig. <xref ref-type="fig" rid="F8">8B</xref>). Border between clypeal and frontal region distinct, distinguishable by cuticular surface structure. Frontal region distinctly reticulated (fr, Fig. <xref ref-type="fig" rid="F8">8B</xref>). Segmental border between head and prothorax indicated by very indistinct mesal furrow on dorsal side (sbhp, Fig. <xref ref-type="fig" rid="F7">7B</xref>) and by dark transverse stripe laterally (sbhp, Fig. <xref ref-type="fig" rid="F6">6D</xref>). Head and prothorax distinctly separated by birth opening ventromedially (bo, Fig. <xref ref-type="fig" rid="F7">7A</xref>) and laterally by suture (sbhp, Fig. <xref ref-type="fig" rid="F7">7A</xref>).</p><fig id="F7" position="float" orientation="portrait"><object-id xmlns:xlink="http://www.w3.org/1999/xlink" content-type="doi" xlink:type="simple">10.3897/zookeys.1254.160903.figure7</object-id><object-id xmlns:xlink="http://www.w3.org/1999/xlink" content-type="arpha" xlink:type="simple">CD032807-EEB1-5BBA-AF71-62A2E7F51DBC</object-id><label>Figure 7.</label><caption><p><italic><tp:taxon-name><tp:taxon-name-part taxon-name-part-type="genus" reg="Deltoxenos">Deltoxenos</tp:taxon-name-part> <tp:taxon-name-part taxon-name-part-type="species" reg="indonesiensis">indonesiensis</tp:taxon-name-part></tp:taxon-name></italic> Benda &amp; Straka, sp. nov., paratype, voucher code: PsMr3b, female cephalothorax, SEM micrographs. A. Ventral side; B. Dorsal side; C. Detail of prosternum; D. Posterolateral part of cephalothorax below spiracle, dorsal side. Abbreviations: bo – birth opening, mxb – maxillary base, psf – prosternal sensillary field, sbhp – segmental border between head and prothorax, sbmm – segmental border between mesothorax and metathorax, sbpm – segmental border between prothorax and mesothorax.</p></caption><graphic xmlns:xlink="http://www.w3.org/1999/xlink" xlink:href="zookeys-1254-075_article-160903__-g007.jpg" position="float" orientation="portrait" xlink:type="simple" id="oo_1426736.jpg"><uri content-type="original_file" xlink:type="simple">https://binary.pensoft.net/fig/1426736</uri></graphic></fig><fig id="F8" position="float" orientation="portrait"><object-id xmlns:xlink="http://www.w3.org/1999/xlink" content-type="doi" xlink:type="simple">10.3897/zookeys.1254.160903.figure8</object-id><object-id xmlns:xlink="http://www.w3.org/1999/xlink" content-type="arpha" xlink:type="simple">275838F2-F99B-5DEB-AA52-177264983076</object-id><label>Figure 8.</label><caption><p><italic><tp:taxon-name><tp:taxon-name-part taxon-name-part-type="genus" reg="Deltoxenos">Deltoxenos</tp:taxon-name-part> <tp:taxon-name-part taxon-name-part-type="species" reg="indonesiensis">indonesiensis</tp:taxon-name-part></tp:taxon-name></italic> Benda &amp; Straka, sp. female cephalothorax, SEM micrographs. A. Detail of head capsule, ventral side; B. Detail of head capsule, dorsal side. Abbreviations: a – vestigial of antenna, cl – clypeal area, cls – clypeal sensillum, dlf – dorsal labral field of labral area, fr – frontal region, fssf – furrow of supra-antennal sensillary field, md – mandible, mdb – mandibular bulge, mdt – mandibular tooth, mx – vestige of maxilla, mxb – maxillary base, mxp – vestige of maxillary palp, lb – labial area, os – mouth opening, paa – periantennal area, ssf – supra-antennal sensillary field, sssf – sensillum of supra-antennal sensillary field, vlf – ventral labral field of labral area.</p></caption><graphic xmlns:xlink="http://www.w3.org/1999/xlink" xlink:href="zookeys-1254-075_article-160903__-g008.jpg" position="float" orientation="portrait" xlink:type="simple" id="oo_1426737.jpg"><uri content-type="original_file" xlink:type="simple">https://binary.pensoft.net/fig/1426737</uri></graphic></fig><p><bold><italic>Supra</italic>-<italic>antennal sensillary field</italic>.</bold> Reticulated to completely smooth, with dispersed sensilla inserted in cavities (sssf, Fig. <xref ref-type="fig" rid="F8">8B</xref>). Very slightly delimited by furrow on medial side, almost unrecognisable (fssf, Fig. <xref ref-type="fig" rid="F8">8B</xref>), surface of supra-antennal sensillary field and frontal region with different sculpture.</p><p><bold><italic>Antenna</italic>.</bold> Preserved as well-defined area, with numerous vestigial sensilla, rounded plates and inconspicuous cavities (a, Fig. <xref ref-type="fig" rid="F8">8B</xref>). Edges of antennal area not defined, antennal torulus completely reduced. Periantennal area not expanded, reduced, smooth (paa, Fig. <xref ref-type="fig" rid="F8">8B</xref>).</p><p><bold><italic>Labrum</italic>.</bold> Ventral field wider than long, elliptic. Dorsal field very slightly arcuate, flat, not raised, laterally not narrower than medially, 5× wider than long in midline (vlf, dlf, Fig. <xref ref-type="fig" rid="F8">8A</xref>). Dorsal field with ~10 sensilla inserted in cavities (dlf, Fig. <xref ref-type="fig" rid="F8">8A</xref>).</p><p><bold><italic>Mandible</italic>.</bold> Mandibles anteromedially directed at angle of 25–40° (40° in holotype), enclosed in mandibular capsule. Mandibular bulge distinctly raised, anteriorly directed in straight line, blunt, not elongated; sensilla of mandibular bulge poorly visible (mdb, Fig. <xref ref-type="fig" rid="F8">8A</xref>). Cuticle of mandible predominantly smooth, laterally with longitudinal furrows. Mandibular tooth not curved, pointed anterodorsally, armed with several spines (mdt, Fig. <xref ref-type="fig" rid="F8">8A</xref>).</p><p><bold><italic>Maxilla</italic>.</bold> Indistinctly developed, slightly bulging, triangular, indistinctly separated from labial area (mx, Fig. <xref ref-type="fig" rid="F8">8A</xref>). Mostly dark, cuticle smooth or slightly reticulated. Apical maxillary region not projecting beyond mandibular apex. Basal part connected with labium, laterally very slightly overlapping with mandible (mxb, Fig. <xref ref-type="fig" rid="F8">8A</xref>). Vestige of palp present, located medially on ventral side of maxilla (mxp, Fig. <xref ref-type="fig" rid="F8">8A</xref>). Maxillary base (mxb) distinctly produced anterolaterally as submaxillary groove. Space between prothoracic extension and head not extended (sbhp, mxb, Fig. <xref ref-type="fig" rid="F7">7A</xref>).</p><p><bold><italic>Labium</italic>.</bold> Labial area between maxillae rather indistinct, delimited anteriorly by mouth opening and posteriorly by birth opening (lb, Fig. <xref ref-type="fig" rid="F8">8A</xref>). Labial area flat, narrower than long. Cuticular surface smooth to very slightly reticulated.</p><p><bold><italic>Mouth opening</italic>.</bold> Medially straight, laterally arcuate, sclerotised along margin (os, Fig. <xref ref-type="fig" rid="F8">8A</xref>).</p><p><bold><italic>Thorax</italic>.</bold> Pro-mesothoracic and meso-metathoracic borders visible ventrally as slightly to distinctly imprinted mesal furrows (sbpm, sbmm, Figs <xref ref-type="fig" rid="F6">6A</xref>, <xref ref-type="fig" rid="F7">7A</xref>). On dorsal side separated by conspicuous dark mesal furrows, distinctly contrasting with mostly pale thoracic segments (sbpm, sbmm, Figs <xref ref-type="fig" rid="F6">6B</xref>, <xref ref-type="fig" rid="F7">7B</xref>). Border between metathorax and abdomen indicated by ventral ridge or indicated by change in colour and cuticular sculpture. Cuticle of thoracic segments on ventral side reticulated or smooth, with dark papillae concentrated medially on mesosternum and metasternum. Prosternum differentiated, mostly dark, anteriorly with inconspicuous field with dozens of sensilla (psf, Fig. <xref ref-type="fig" rid="F7">7A, C</xref>). Mesosternum mostly dark, without spots, with dark papillae medially. Metasternum mostly dark, lighter medially, with two mesal areas of dark papillae (mtstp, Fig. <xref ref-type="fig" rid="F6">6C</xref>). All thoracic segments dorsally mostly pale, but darker laterally. Meso- and metathorax transverse, distinctly elongated.</p><p><bold><italic>Abdominal segment I and spiracles.</italic></bold> Setae and cuticular spines present on lateral region of abdominal segment I posterior to spiracle (Fig. <xref ref-type="fig" rid="F7">7D</xref>). Spiracles on posterior ~1/3 of cephalothorax, very slightly elevated, with lateral or dorsolateral orientation. Cephalothoracic part of abdominal segment I below spiracles dark brown on both sides (asI, Fig. <xref ref-type="fig" rid="F6">6B</xref>).</p></tp:treatment-sec><tp:treatment-sec sec-type="host" id="SECID0E6SAG"><title>Host.</title><p><italic><tp:taxon-name><tp:taxon-name-part taxon-name-part-type="genus" reg="Delta">Delta</tp:taxon-name-part> <tp:taxon-name-part taxon-name-part-type="species" reg="pyriforme">pyriforme</tp:taxon-name-part> <tp:taxon-name-part taxon-name-part-type="subspecies" reg="miraculum">miraculum</tp:taxon-name-part></tp:taxon-name></italic> Gusenleitner, 2008.</p></tp:treatment-sec><tp:treatment-sec sec-type="DNA barcode sequence (GenBank)" id="SECID0EUTAG"><title>DNA barcode sequence (GenBank).</title><p><ext-link xmlns:xlink="http://www.w3.org/1999/xlink" ext-link-type="gen" xlink:href="MK431200.1" xlink:type="simple">MK431200.1</ext-link> (voucher code: PsInd1) (<xref ref-type="bibr" rid="B2">Benda et al. 2021</xref>).</p></tp:treatment-sec><tp:treatment-sec sec-type="Phylogenetic relationships" id="SECID0EDUAG"><title>Phylogenetic relationships.</title><p>Sister species to <italic><tp:taxon-name><tp:taxon-name-part taxon-name-part-type="genus" reg="Deltoxenos">Deltoxenos</tp:taxon-name-part></tp:taxon-name></italic> sp. from Thailand, related to <italic><tp:taxon-name><tp:taxon-name-part taxon-name-part-type="genus" reg="Deltoxenos">Deltoxenos</tp:taxon-name-part> <tp:taxon-name-part taxon-name-part-type="species" reg="rueppelli">rueppelli</tp:taxon-name-part></tp:taxon-name></italic> (<xref ref-type="bibr" rid="B2">Benda et al. 2021</xref>).</p></tp:treatment-sec><tp:treatment-sec sec-type="distribution" id="SECID0E6UAG"><title>Distribution.</title><p>Indonesia.</p></tp:treatment-sec><tp:treatment-sec sec-type="etymology" id="SECID0EEVAG"><title>Etymology.</title><p>The specific epithet refers to Indonesia, the geographic region where the species was collected.</p></tp:treatment-sec><tp:treatment-sec><!--Section generated to contain objects referenced in tp:taxon-treatment.--><fig id="F15" position="float" orientation="portrait"><object-id xmlns:xlink="http://www.w3.org/1999/xlink" content-type="doi" xlink:type="simple">10.3897/zookeys.1254.160903.figure15</object-id><object-id xmlns:xlink="http://www.w3.org/1999/xlink" content-type="arpha" xlink:type="simple">6B523B76-C46F-5E3F-A7B3-19A63B31FC5B</object-id><label>Figure 15.</label><caption><p><italic><tp:taxon-name><tp:taxon-name-part taxon-name-part-type="genus" reg="Deltoxenos">Deltoxenos</tp:taxon-name-part> <tp:taxon-name-part taxon-name-part-type="species" reg="reginus">reginus</tp:taxon-name-part></tp:taxon-name></italic> Benda &amp; Straka, sp. nov., holotype, female cephalothorax, SEM micrographs. A. Detail of head capsule, ventral side; B. Detail of head capsule, dorsal side. Abbreviations: a – vestigial of antenna, cl – clypeal area, cls – clypeal sensillum, dlf – dorsal labral field of labral area, fr – frontal region, fssf – furrow of supra-antennal sensillary field, lb – labial area, md – mandible, mdb – mandibular bulge, mdt – mandibular tooth, mx – vestige of maxilla, mxb – maxillary base, mxp – vestige of maxillary palp, os – mouth opening, paa – periantennal area, vlf – ventral labral field of labral area, sssf – sensillum of supra-antennal sensillary field.</p></caption><graphic xmlns:xlink="http://www.w3.org/1999/xlink" xlink:href="zookeys-1254-075_article-160903__-g015.jpg" position="float" orientation="portrait" xlink:type="simple" id="oo_1426744.jpg"><uri content-type="original_file" xlink:type="simple">https://binary.pensoft.net/fig/1426744</uri></graphic></fig></tp:treatment-sec><ref-list><ref id="B2"><mixed-citation xmlns:xlink="http://www.w3.org/1999/xlink" xlink:type="simple"><person-group><name name-style="western"><surname>Benda</surname><given-names>D</given-names></name><name name-style="western"><surname>Votýpková</surname><given-names>K</given-names></name><name name-style="western"><surname>Nakase</surname><given-names>Y</given-names></name><name name-style="western"><surname>Straka</surname><given-names>J</given-names></name></person-group> (<year>2021</year>) <article-title>Unexpected cryptic species diversity of parasites of the family <tp:taxon-name><tp:taxon-name-part taxon-name-part-type="family">Xenidae</tp:taxon-name-part></tp:taxon-name> (<tp:taxon-name><tp:taxon-name-part taxon-name-part-type="order">Strepsiptera</tp:taxon-name-part></tp:taxon-name>) with a constant diversification rate over time.</article-title><source>Systematic Entomology</source><volume>46</volume>(<issue>1</issue>): <fpage>252</fpage>–<lpage>265</lpage>. <ext-link xlink:href="10.1111/syen.12460" ext-link-type="doi" xlink:type="simple">https://doi.org/10.1111/syen.12460</ext-link></mixed-citation></ref></ref-list></tp:taxon-treatment>
