# Supplementary material for: ﻿Four new species underline the hidden diversity and long-range dispersal in Deltoxenos Benda, Pohl, Nakase, Beutel & Straka (Strepsiptera, Xenidae)
Source: Zookeys. 2025 Sep 30;1254:75–106. doi: 10.3897/zookeys.1254.160903 (PMC12504985; doi:10.3897/zookeys.1254.160903)
Supplement: XML Treatment for Deltoxenos maceki [file zookeys.1254.160903-treatment4.xml]

<!DOCTYPE tp:taxon-treatment
  PUBLIC "-//TaxonX//DTD Taxonomic Treatment Publishing DTD v0 20100105//EN" "tax-treatment-NSO.dtd">
<tp:taxon-treatment xmlns:tp="http://www.plazi.org/taxpub"><tp:treatment-meta><kwd-group><label>Taxon classification</label><kwd>
              <named-content content-type="kingdom">Animalia</named-content>
            </kwd><kwd>
              <named-content content-type="order">Strepsiptera</named-content>
            </kwd><kwd>
              <named-content content-type="family">Xenidae</named-content>
            </kwd></kwd-group><mixed-citation publication-type="journal"><person-group><name><surname>Benda</surname><given-names>Daniel</given-names></name><name><surname>Pohl</surname><given-names>Hans</given-names></name><name><surname>Beutel</surname><given-names>Rolf</given-names></name><name><surname>Straka</surname><given-names>Jakub</given-names></name></person-group><article-title>﻿Four new species underline the hidden diversity and long-range dispersal in <italic><tp:taxon-name><tp:taxon-name-part taxon-name-part-type="genus" reg="Deltoxenos">Deltoxenos</tp:taxon-name-part></tp:taxon-name></italic> Benda, Pohl, Nakase, Beutel &amp; Straka (<tp:taxon-name><tp:taxon-name-part taxon-name-part-type="order">Strepsiptera</tp:taxon-name-part></tp:taxon-name>, <tp:taxon-name><tp:taxon-name-part taxon-name-part-type="family">Xenidae</tp:taxon-name-part></tp:taxon-name>)</article-title><source>Zookeys</source><day>30</day><month>09</month><year>2025</year><volume>1254</volume><fpage>75</fpage><lpage>106</lpage><pub-id pub-id-type="doi">10.3897/zookeys.1254.160903</pub-id></mixed-citation></tp:treatment-meta><tp:nomenclature><label>﻿</label><tp:taxon-name><object-id xmlns:xlink="http://www.w3.org/1999/xlink" content-type="arpha" xlink:type="simple">0A586556-216F-5D3D-8AA7-C11720CB1953</object-id>
            <tp:taxon-name-part taxon-name-part-type="genus" reg="Deltoxenos">Deltoxenos</tp:taxon-name-part>
            <tp:taxon-name-part taxon-name-part-type="species" reg="maceki">maceki</tp:taxon-name-part>
            <object-id xmlns:xlink="http://www.w3.org/1999/xlink" content-type="zoobank" xlink:type="simple">https://zoobank.org/DCC5DD2B-F6DB-4F6A-83B2-788ECC9CBC3E</object-id>
          </tp:taxon-name><tp:taxon-authority>Benda &amp; Straka</tp:taxon-authority><tp:taxon-status xmlns:xlink="http://www.w3.org/1999/xlink" xlink:type="simple">sp. nov.</tp:taxon-status><xref ref-type="fig" rid="F9">Figs 9A, B</xref><xref ref-type="fig" rid="F10">, 10A–D</xref><xref ref-type="fig" rid="F11">, 11A–D</xref><xref ref-type="fig" rid="F12">, 12A, B</xref></tp:nomenclature><tp:treatment-sec sec-type="type material" id="SECID0EDXAG"><title>Type material.</title><p><bold><italic>Holotype</italic></bold> • ♀ (<named-content xmlns:xlink="http://www.w3.org/1999/xlink" content-type="dwc:institutional_code" xlink:title="National Museum of the Czech Republic, Prague, Czech Republic" xlink:href="http://grbio.org/institution/national-museum-prague-0" xlink:type="simple">NMPC</named-content>), Vietnam: Hoa-binh env., 9.vi.1986, host: <italic><tp:taxon-name><tp:taxon-name-part taxon-name-part-type="genus" reg="Pareumenes">Pareumenes</tp:taxon-name-part> <tp:taxon-name-part taxon-name-part-type="species" reg="quadrispinosus">quadrispinosus</tp:taxon-name-part></tp:taxon-name></italic> (Saussure, 1855), J. Macek lgt., voucher code: PsPa1a. <bold><italic>Paratypes</italic></bold> • ♀ (<named-content xmlns:xlink="http://www.w3.org/1999/xlink" content-type="dwc:institutional_code" xlink:title="National Museum of the Czech Republic, Prague, Czech Republic" xlink:href="http://grbio.org/institution/national-museum-prague-0" xlink:type="simple">NMPC</named-content>), data the same as holotype, from the same host specimen as holotype, voucher code: PsPa1b • 2♀ (<named-content xmlns:xlink="http://www.w3.org/1999/xlink" content-type="dwc:institutional_code" xlink:title="Oberösterreichisches Landesmuseum, Linz, Austria" xlink:href="http://grbio.org/institution/ober%C3%B6sterreichisches-landesmuseum" xlink:type="simple">OLML</named-content>), Laos: Khammouan prov., Nakai env., 550m, 15.vi.2001, host: <italic><tp:taxon-name><tp:taxon-name-part taxon-name-part-type="genus" reg="Pareumenes">Pareumenes</tp:taxon-name-part> <tp:taxon-name-part taxon-name-part-type="species" reg="quadrispinosus">quadrispinosus</tp:taxon-name-part></tp:taxon-name></italic> (Saussure, 1855), E. Jendek lgt., voucher codes: PsQd2a, PsQd2b.</p></tp:treatment-sec><tp:treatment-sec sec-type="material" id="SECID0EWYAG"><title>Additional material.</title><p>2EMP (<named-content xmlns:xlink="http://www.w3.org/1999/xlink" content-type="dwc:institutional_code" xlink:title="National Museum of the Czech Republic, Prague, Czech Republic" xlink:href="http://grbio.org/institution/national-museum-prague-0" xlink:type="simple">NMPC</named-content>), data the same as holotype, from the same host specimen as holotype.</p></tp:treatment-sec><tp:treatment-sec sec-type="diagnosis" id="SECID0EBZAG"><title>Diagnosis of female cephalothorax.</title><p>This species is diagnosed by a combination of characters. Thorax not elongated as in <italic><tp:taxon-name><tp:taxon-name-part taxon-name-part-type="genus" reg="Deltoxenos">D.</tp:taxon-name-part> <tp:taxon-name-part taxon-name-part-type="species" reg="indonesiensis">indonesiensis</tp:taxon-name-part></tp:taxon-name></italic> and <italic><tp:taxon-name><tp:taxon-name-part taxon-name-part-type="genus" reg="Deltoxenos">D.</tp:taxon-name-part> <tp:taxon-name-part taxon-name-part-type="species" reg="reginus">reginus</tp:taxon-name-part></tp:taxon-name></italic>, distinctly widening posteriorly, almost triangular, similar to <italic><tp:taxon-name><tp:taxon-name-part taxon-name-part-type="genus" reg="Deltoxenos">D.</tp:taxon-name-part> <tp:taxon-name-part taxon-name-part-type="species" reg="bidentatus">bidentatus</tp:taxon-name-part></tp:taxon-name></italic> (Fig. <xref ref-type="fig" rid="F10">10A</xref>), but narrow in some specimens (Fig. <xref ref-type="fig" rid="F10">10C</xref>). Differs from <italic><tp:taxon-name><tp:taxon-name-part taxon-name-part-type="genus" reg="Deltoxenos">D.</tp:taxon-name-part> <tp:taxon-name-part taxon-name-part-type="species" reg="rueppelli">rueppelli</tp:taxon-name-part></tp:taxon-name></italic> by rounded and protruding clypeal lobe (cl, Fig. <xref ref-type="fig" rid="F12">12</xref>), differs from other species in very conspicuous and wide space at border between clypeal and labral areas (sbcl, Fig. <xref ref-type="fig" rid="F12">12A</xref>) and in shape of maxilla, which partly overlap with mandible (mx, Fig. <xref ref-type="fig" rid="F12">12A</xref>). From <italic><tp:taxon-name><tp:taxon-name-part taxon-name-part-type="genus" reg="Deltoxenos">D.</tp:taxon-name-part> <tp:taxon-name-part taxon-name-part-type="species" reg="hajeki">hajeki</tp:taxon-name-part></tp:taxon-name></italic> distinguished by anteriorly exposed clypeal sensilla (cls, Fig. <xref ref-type="fig" rid="F12">12A</xref>) which are mainly concentrated ventrally on the clypeal lobe in <italic><tp:taxon-name><tp:taxon-name-part taxon-name-part-type="genus" reg="Deltoxenos">D.</tp:taxon-name-part> <tp:taxon-name-part taxon-name-part-type="species" reg="hajeki">hajeki</tp:taxon-name-part></tp:taxon-name></italic>; antennal torulus completely absent in <italic><tp:taxon-name><tp:taxon-name-part taxon-name-part-type="genus" reg="Deltoxenos">D.</tp:taxon-name-part> <tp:taxon-name-part taxon-name-part-type="species" reg="maceki">maceki</tp:taxon-name-part></tp:taxon-name></italic> while slightly reduced but still present in <italic><tp:taxon-name><tp:taxon-name-part taxon-name-part-type="genus" reg="Deltoxenos">D.</tp:taxon-name-part> <tp:taxon-name-part taxon-name-part-type="species" reg="hajeki">hajeki</tp:taxon-name-part></tp:taxon-name></italic>; prosternum anteriorly distinctly reticulated without any sensilla × prosternum differentiated, anteriorly with field of sensilla in <italic><tp:taxon-name><tp:taxon-name-part taxon-name-part-type="genus" reg="Deltoxenos">D.</tp:taxon-name-part> <tp:taxon-name-part taxon-name-part-type="species" reg="hajeki">hajeki</tp:taxon-name-part></tp:taxon-name></italic>.</p><fig id="F9" position="float" orientation="portrait"><object-id xmlns:xlink="http://www.w3.org/1999/xlink" content-type="doi" xlink:type="simple">10.3897/zookeys.1254.160903.figure9</object-id><object-id xmlns:xlink="http://www.w3.org/1999/xlink" content-type="arpha" xlink:type="simple">18FECB5A-22E7-5F6E-A9DE-7F96F0EDE41B</object-id><label>Figure 9.</label><caption><p><italic><tp:taxon-name><tp:taxon-name-part taxon-name-part-type="genus" reg="Deltoxenos">Deltoxenos</tp:taxon-name-part> <tp:taxon-name-part taxon-name-part-type="species" reg="maceki">maceki</tp:taxon-name-part></tp:taxon-name></italic> Benda &amp; Straka, sp. nov., host, female cephalothorax. A. Female of <italic><tp:taxon-name><tp:taxon-name-part taxon-name-part-type="genus" reg="Pareumenes">Pareumenes</tp:taxon-name-part> <tp:taxon-name-part taxon-name-part-type="species" reg="quadrispinosus">quadrispinosus</tp:taxon-name-part></tp:taxon-name></italic> (Saussure, 1855), stylopised by <italic><tp:taxon-name><tp:taxon-name-part taxon-name-part-type="genus" reg="Deltoxenos">D.</tp:taxon-name-part> <tp:taxon-name-part taxon-name-part-type="species" reg="maceki">maceki</tp:taxon-name-part></tp:taxon-name></italic> sp. nov., lateral view; B. Detail of host abdomen of <italic><tp:taxon-name><tp:taxon-name-part taxon-name-part-type="genus" reg="Pareumenes">P.</tp:taxon-name-part> <tp:taxon-name-part taxon-name-part-type="species" reg="quadrispinosus">quadrispinosus</tp:taxon-name-part></tp:taxon-name></italic>, with two female cephalothoraces inside.</p></caption><graphic xmlns:xlink="http://www.w3.org/1999/xlink" xlink:href="zookeys-1254-075_article-160903__-g009.jpg" position="float" orientation="portrait" xlink:type="simple" id="oo_1426738.jpg"><uri content-type="original_file" xlink:type="simple">https://binary.pensoft.net/fig/1426738</uri></graphic></fig><fig id="F10" position="float" orientation="portrait"><object-id xmlns:xlink="http://www.w3.org/1999/xlink" content-type="doi" xlink:type="simple">10.3897/zookeys.1254.160903.figure10</object-id><object-id xmlns:xlink="http://www.w3.org/1999/xlink" content-type="arpha" xlink:type="simple">7F2661BA-E988-529A-893C-0D5DBB7E1860</object-id><label>Figure 10.</label><caption><p><italic><tp:taxon-name><tp:taxon-name-part taxon-name-part-type="genus" reg="Deltoxenos">Deltoxenos</tp:taxon-name-part> <tp:taxon-name-part taxon-name-part-type="species" reg="maceki">maceki</tp:taxon-name-part></tp:taxon-name></italic> Benda &amp; Straka, sp. nov., female, cephalothorax, photomicrographs. A. Paratype, voucher code: PsQd2b, ventral side of cephalothorax; B. Paratype, voucher code: PsQd2a, dorsal side of cephalothorax; C, D. Holotype, voucher code: PsPa1a, dorsal and ventral side of cephalothorax. Abbreviations: sbhp – segmental border between head and prothorax, sbmm – segmental border between mesothorax and metathorax, sbpm – segmental border between prothorax and mesothorax.</p></caption><graphic xmlns:xlink="http://www.w3.org/1999/xlink" xlink:href="zookeys-1254-075_article-160903__-g010.jpg" position="float" orientation="portrait" xlink:type="simple" id="oo_1426739.jpg"><uri content-type="original_file" xlink:type="simple">https://binary.pensoft.net/fig/1426739</uri></graphic></fig></tp:treatment-sec><tp:treatment-sec sec-type="description" id="SECID0ET6AG"><title>Description of female cephalothorax.</title><p><bold><italic>Shape and colouration</italic>.</bold> Size of holotype cephalothorax: length 1.5 mm, width 1.16 mm. Size of cephalothorax: length 1.44–1.5 mm, width 1.18–1.46 mm (Fig. <xref ref-type="fig" rid="F10">10</xref>). Cephalothorax only slightly varying in length but distinctly variable in width (compare Fig. <xref ref-type="fig" rid="F10">10A</xref> with Fig. <xref ref-type="fig" rid="F10">10C</xref>). Constriction at pro-mesothoracic segmental border indistinctly visible, meso-metathoracic segmental border conspicuously constricted laterally (sbpm, sbmm, Fig. <xref ref-type="fig" rid="F10">10A</xref>). Abdominal segment I not protruding laterally, corner below spiracles rounded. Anterior head margin rounded, slightly protruding from remaining head capsule. Thorax not elongated, distinctly widening posteriorly or narrow in few specimens. Cephalothorax with conspicuously contrasting pale and dark colour pattern but predominantly pale.</p><p><bold><italic>Head capsule</italic>.</bold> Ca 1/3 as long as entire cephalothorax including lateral cephalic extension. Colouration forming specific pattern with predominantly light parts and dark brown mandible and labium. Surface of lateral extensions at site of reduced compound eyes smooth, laterally with slightly wrinkled cuticle and indistinct longitudinal grooves, dark-coloured. Clypeal area well delimited from labral area, arcuate, clypeal lobe slightly protruded from head capsule. Border between clypeal and labral area distinct and wide (sbcl, Fig. <xref ref-type="fig" rid="F12">12A</xref>). Clypeal surface smooth to slightly wrinkled with distinctly exposed sensilla mainly concentrated anteriorly on clypeal lobe (cls, Fig. <xref ref-type="fig" rid="F12">12A</xref>). Dorsal side of clypeal area wrinkled (cl, Fig. <xref ref-type="fig" rid="F12">12B</xref>). Border between clypeal and frontal region indistinct but still present. Frontal region distinctly reticulated and wrinkled (fr, Fig. <xref ref-type="fig" rid="F12">12B</xref>). Segmental border between head and prothorax indicated by very indistinct mesal furrow on dorsal side (sbhp, Fig. <xref ref-type="fig" rid="F11">11B</xref>) and by distinct dark transverse stripe visible on colour photograph (sbhp, Fig. <xref ref-type="fig" rid="F10">10D</xref>). Head and prothorax distinctly separated by birth opening ventromedially (bo, Fig. <xref ref-type="fig" rid="F11">11A</xref>) and laterally by suture (sbhp, Fig. <xref ref-type="fig" rid="F11">11A</xref>).</p><fig id="F11" position="float" orientation="portrait"><object-id xmlns:xlink="http://www.w3.org/1999/xlink" content-type="doi" xlink:type="simple">10.3897/zookeys.1254.160903.figure11</object-id><object-id xmlns:xlink="http://www.w3.org/1999/xlink" content-type="arpha" xlink:type="simple">C05B2438-6A02-5B2C-B29B-14E16B848758</object-id><label>Figure 11.</label><caption><p><italic><tp:taxon-name><tp:taxon-name-part taxon-name-part-type="genus" reg="Deltoxenos">Deltoxenos</tp:taxon-name-part> <tp:taxon-name-part taxon-name-part-type="species" reg="maceki">maceki</tp:taxon-name-part></tp:taxon-name></italic> Benda &amp; Straka, sp. nov., paratype, voucher code: PsQd2a, female cephalothorax, SEM micrographs. A. Ventral side; B. Dorsal side; C. Lateral part of head capsule, dorsal side; D. Posterolateral part of cephalothorax below spiracle, dorsal side. Abbreviations: a – vestigial of antenna, bo – birth opening, mxb – maxillary base, paa – periantennal area, sbhp – segmental border between head and prothorax, sbmm – segmental border between mesothorax and metathorax, sbpm – segmental border between prothorax and mesothorax, ssf – supra-antennal sensillary field, sssf – sensillum of supra-antennal sensillary field.</p></caption><graphic xmlns:xlink="http://www.w3.org/1999/xlink" xlink:href="zookeys-1254-075_article-160903__-g011.jpg" position="float" orientation="portrait" xlink:type="simple" id="oo_1426740.jpg"><uri content-type="original_file" xlink:type="simple">https://binary.pensoft.net/fig/1426740</uri></graphic></fig><fig id="F12" position="float" orientation="portrait"><object-id xmlns:xlink="http://www.w3.org/1999/xlink" content-type="doi" xlink:type="simple">10.3897/zookeys.1254.160903.figure12</object-id><object-id xmlns:xlink="http://www.w3.org/1999/xlink" content-type="arpha" xlink:type="simple">BEF9EF1A-8CE7-5089-ACAB-EFAA4A90ED0D</object-id><label>Figure 12.</label><caption><p><italic><tp:taxon-name><tp:taxon-name-part taxon-name-part-type="genus" reg="Deltoxenos">Deltoxenos</tp:taxon-name-part> <tp:taxon-name-part taxon-name-part-type="species" reg="maceki">maceki</tp:taxon-name-part></tp:taxon-name></italic> Benda &amp; Straka, sp. nov., paratype, voucher code: PsQd2a, female cephalothorax, SEM micrographs. A. Detail of head capsule, ventral side; B. detail of head capsule, dorsal side. Abbreviations: cl – clypeal area, cls – clypeal sensillum, dlf – dorsal labral field of labral area, fr – frontal region, fssf – furrow of supra-antennal sensillary field, lb – labial area, mdb – mandibular bulge, mdt – mandibular tooth, mx – vestige of maxilla, mxp – vestige of maxillary palp, os – mouth opening, sbcl – segmental border between clypeus and labrum, ssf – supra-antennal sensillary field, sssf – sensillum of supra-antennal sensillary field, vlf – ventral labral field of labral area.</p></caption><graphic xmlns:xlink="http://www.w3.org/1999/xlink" xlink:href="zookeys-1254-075_article-160903__-g012.jpg" position="float" orientation="portrait" xlink:type="simple" id="oo_1426741.jpg"><uri content-type="original_file" xlink:type="simple">https://binary.pensoft.net/fig/1426741</uri></graphic></fig><p><bold><italic>Supra</italic>-<italic>antennal sensillary field</italic>.</bold> Completely reticulated and wrinkled, with dispersed sensilla inserted in cavities (sssf, Figs <xref ref-type="fig" rid="F11">11C</xref>, <xref ref-type="fig" rid="F12">12B</xref>). Very slightly delimited on medial side, almost unrecognisable (fssf, Fig. <xref ref-type="fig" rid="F12">12B</xref>), surface of supra-antennal sensillary field and frontal region with different sculpture.</p><p><bold><italic>Antenna</italic>.</bold> Preserved as poorly defined area, with numerous vestigial sensilla and inconspicuous cavities (a, Fig. <xref ref-type="fig" rid="F11">11C</xref>). Antennal torulus completely absent, no border present as between antenna and periantennal area. Periantennal area reticulated, wrinkled (paa, Fig. <xref ref-type="fig" rid="F11">11C</xref>).</p><p><bold><italic>Labrum</italic>.</bold> Ventral field wider than long, elliptic. Dorsal field very slightly arcuate, flat, not raised, laterally not narrower than medially, 5× wider than long in midline (vlf, dlf, Fig. <xref ref-type="fig" rid="F12">12A</xref>). Dorsal field with ~25 sensilla inserted in cavities, sensilla dispersed laterally (dlf, Fig. <xref ref-type="fig" rid="F12">12A</xref>).</p><p><bold><italic>Mandible</italic>.</bold> Mandibles anteromedially directed at angle of 40–45° (45° in holotype), enclosed in mandibular capsule. Mandibular bulge distinctly raised, elongated, directed anteriorly, with several sensilla (mdb, Fig. <xref ref-type="fig" rid="F12">12A</xref>). Cuticle of mandible almost completely smooth, without lateral longitudinal furrows. Mandibular tooth slightly curved, pointed anteriorly, not conspicuously armed with spines (mdt, Fig. <xref ref-type="fig" rid="F12">12A</xref>).</p><p><bold><italic>Maxilla</italic>.</bold> Well-developed and prominent, separated from labial area (mx, Fig. <xref ref-type="fig" rid="F12">12A</xref>). Mostly dark, medially pale; cuticle smooth medially, reticulated laterally. Apical maxillary region not projecting beyond mandibular apex. Basal part connected with labium, anterior part slightly overlapping with mandible (mx, Fig. <xref ref-type="fig" rid="F12">12A</xref>). Vestige of palp present, conspicuous, located medially on ventral side of maxilla (mxp, Fig. <xref ref-type="fig" rid="F12">12A</xref>). Maxillary base distinctly produced anterolaterally as submaxillary groove. Space between prothoracic extension and head not widened (sbhp, mxb, Fig. <xref ref-type="fig" rid="F11">11A</xref>).</p><p><bold><italic>Labium</italic>.</bold> Labial area between maxillae distinct, delimited anteriorly by mouth opening and posteriorly by birth opening (lb, Fig. <xref ref-type="fig" rid="F12">12A</xref>). Flat, approximately as long as wide. Cuticular surface very slightly reticulated.</p><p><bold><italic>Mouth opening</italic>.</bold> Very variable, laterally arcuate, medially sinuate to straight, area around mouth opening dark (os, Fig. <xref ref-type="fig" rid="F12">12A</xref>).</p><p><bold><italic>Thorax</italic>.</bold> Pro-mesothoracic and meso-metathoracic borders visible ventrally as slightly imprinted mesal furrows (sbpm, sbmm, Figs <xref ref-type="fig" rid="F10">10A</xref>, <xref ref-type="fig" rid="F11">11A</xref>). On dorsal side separated by conspicuous dark mesal furrows, distinctly contrasting with pale thoracic segments (sbpm, sbmm, Figs <xref ref-type="fig" rid="F10">10B</xref>, <xref ref-type="fig" rid="F11">11B</xref>). Border between metathorax and abdomen indicated by ventral ridge on ventral side or indicated by change in colour and cuticular sculpture. Cuticle of thoracic segments on ventral side mostly pale except prothorax, with conspicuous pigmented papillae. Prosternum differentiated, anteriorly distinctly reticulated but without any sensilla; prosternum with typical colour pattern – dark anteromedially and laterally. Mesosternum and metasternum with two areas of dark papillae (mstp, mtstp, Fig. <xref ref-type="fig" rid="F10">10A</xref>). Cuticular surface of prosternal and mesosternal dark spots smooth, without any papillae or reticulation. All thoracic segments mostly pale dorsally and laterally. Meso- and metathorax transverse, rarely slightly elongated.</p><p><bold><italic>Abdominal segment I and spiracles.</italic></bold> Setae and cuticular spines present on lateral region of abdominal segment I posterior to spiracle (cus, Fig. <xref ref-type="fig" rid="F11">11D</xref>). Spiracles on posterior ~1/3 of cephalothorax very slightly elevated, with anterolateral orientation. Cephalothoracic part of abdominal segment I below spiracles orange to dark brown on both sides (asI, Fig. <xref ref-type="fig" rid="F10">10B</xref>).</p></tp:treatment-sec><tp:treatment-sec sec-type="host" id="SECID0EDIBG"><title>Host.</title><p><italic><tp:taxon-name><tp:taxon-name-part taxon-name-part-type="genus" reg="Pareumenes">Pareumenes</tp:taxon-name-part> <tp:taxon-name-part taxon-name-part-type="species" reg="quadrispinosus">quadrispinosus</tp:taxon-name-part></tp:taxon-name></italic> (Saussure, 1855).</p></tp:treatment-sec><tp:treatment-sec sec-type="Phylogenetic relationships" id="SECID0EUIBG"><title>Phylogenetic relationships.</title><p>Unknown.</p></tp:treatment-sec><tp:treatment-sec sec-type="distribution" id="SECID0EZIBG"><title>Distribution.</title><p>Vietnam, Laos.</p></tp:treatment-sec><tp:treatment-sec sec-type="etymology" id="SECID0E5IBG"><title>Etymology.</title><p>Named after Jan Macek (National Museum of the Czech Republic, Prague), a dear colleague and friend, as well as a world expert on Hymeno­ptera, who collected part of the type material.</p></tp:treatment-sec></tp:taxon-treatment>
