# Supplementary material for: ﻿Four new species underline the hidden diversity and long-range dispersal in Deltoxenos Benda, Pohl, Nakase, Beutel & Straka (Strepsiptera, Xenidae)
Source: Zookeys. 2025 Sep 30;1254:75–106. doi: 10.3897/zookeys.1254.160903 (PMC12504985; doi:10.3897/zookeys.1254.160903)
Supplement: XML Treatment for Deltoxenos reginus [file zookeys.1254.160903-treatment5.xml]

<!DOCTYPE tp:taxon-treatment
  PUBLIC "-//TaxonX//DTD Taxonomic Treatment Publishing DTD v0 20100105//EN" "tax-treatment-NSO.dtd">
<tp:taxon-treatment xmlns:tp="http://www.plazi.org/taxpub"><tp:treatment-meta><kwd-group><label>Taxon classification</label><kwd>
              <named-content content-type="kingdom">Animalia</named-content>
            </kwd><kwd>
              <named-content content-type="order">Strepsiptera</named-content>
            </kwd><kwd>
              <named-content content-type="family">Xenidae</named-content>
            </kwd></kwd-group><mixed-citation publication-type="journal"><person-group><name><surname>Benda</surname><given-names>Daniel</given-names></name><name><surname>Pohl</surname><given-names>Hans</given-names></name><name><surname>Beutel</surname><given-names>Rolf</given-names></name><name><surname>Straka</surname><given-names>Jakub</given-names></name></person-group><article-title>﻿Four new species underline the hidden diversity and long-range dispersal in <italic><tp:taxon-name><tp:taxon-name-part taxon-name-part-type="genus" reg="Deltoxenos">Deltoxenos</tp:taxon-name-part></tp:taxon-name></italic> Benda, Pohl, Nakase, Beutel &amp; Straka (<tp:taxon-name><tp:taxon-name-part taxon-name-part-type="order">Strepsiptera</tp:taxon-name-part></tp:taxon-name>, <tp:taxon-name><tp:taxon-name-part taxon-name-part-type="family">Xenidae</tp:taxon-name-part></tp:taxon-name>)</article-title><source>Zookeys</source><day>30</day><month>09</month><year>2025</year><volume>1254</volume><fpage>75</fpage><lpage>106</lpage><pub-id pub-id-type="doi">10.3897/zookeys.1254.160903</pub-id></mixed-citation></tp:treatment-meta><tp:nomenclature><label>﻿</label><tp:taxon-name><object-id xmlns:xlink="http://www.w3.org/1999/xlink" content-type="arpha" xlink:type="simple">4A371A04-710D-51E7-B7C7-287524AE2B4D</object-id>
            <tp:taxon-name-part taxon-name-part-type="genus" reg="Deltoxenos">Deltoxenos</tp:taxon-name-part>
            <tp:taxon-name-part taxon-name-part-type="species" reg="reginus">reginus</tp:taxon-name-part>
            <object-id xmlns:xlink="http://www.w3.org/1999/xlink" content-type="zoobank" xlink:type="simple">https://zoobank.org/8FAA0A73-F074-4B38-971E-64675A30FD30</object-id>
          </tp:taxon-name><tp:taxon-authority>Benda &amp; Straka</tp:taxon-authority><tp:taxon-status xmlns:xlink="http://www.w3.org/1999/xlink" xlink:type="simple">sp. nov.</tp:taxon-status><xref ref-type="fig" rid="F13">Figs 13A–D</xref><xref ref-type="fig" rid="F14">, 14A–D</xref><xref ref-type="fig" rid="F15">, 15A, B</xref></tp:nomenclature><tp:treatment-sec sec-type="type material" id="SECID0EZKBG"><title>Type material.</title><p><bold><italic>Holotype</italic></bold> • ♀ (<abbrev xmlns:xlink="http://www.w3.org/1999/xlink" content-type="institution" xlink:title="Natural History Museum, Division of Entomology, University of Kansas, Lawrence, Kansas, USA" id="ABBRID0EELBG" xlink:type="simple">KUNHM</abbrev>), Madagascar: Diego Suarez Prov., Mt. D´Ambre, Ambohitra Forest Preserve, 16.xi.1986, host: <italic><tp:taxon-name><tp:taxon-name-part taxon-name-part-type="genus" reg="Delta">Delta</tp:taxon-name-part> <tp:taxon-name-part taxon-name-part-type="species" reg="regina">regina</tp:taxon-name-part></tp:taxon-name></italic> (Saussure, 1852), J. Wenzel lgt.</p></tp:treatment-sec><tp:treatment-sec sec-type="diagnosis" id="SECID0EULBG"><title>Diagnosis of female cephalothorax.</title><p>For differentiation from <italic><tp:taxon-name><tp:taxon-name-part taxon-name-part-type="genus" reg="Deltoxenos">D.</tp:taxon-name-part> <tp:taxon-name-part taxon-name-part-type="species" reg="indonesiensis">indonesiensis</tp:taxon-name-part></tp:taxon-name></italic>, see diagnosis of the female cephalothorax of <italic><tp:taxon-name><tp:taxon-name-part taxon-name-part-type="genus" reg="Deltoxenos">D.</tp:taxon-name-part> <tp:taxon-name-part taxon-name-part-type="species" reg="indonesiensis">indonesiensis</tp:taxon-name-part></tp:taxon-name></italic> sp. nov. Area of mouthparts in front of birth opening shortened and maxillae reduced compared to <italic><tp:taxon-name><tp:taxon-name-part taxon-name-part-type="genus" reg="Deltoxenos">D.</tp:taxon-name-part> <tp:taxon-name-part taxon-name-part-type="species" reg="hajeki">hajeki</tp:taxon-name-part></tp:taxon-name></italic> and <italic><tp:taxon-name><tp:taxon-name-part taxon-name-part-type="genus" reg="Deltoxenos">D.</tp:taxon-name-part> <tp:taxon-name-part taxon-name-part-type="species" reg="maceki">maceki</tp:taxon-name-part></tp:taxon-name></italic>. Differs from <italic><tp:taxon-name><tp:taxon-name-part taxon-name-part-type="genus" reg="Deltoxenos">D.</tp:taxon-name-part> <tp:taxon-name-part taxon-name-part-type="species" reg="rueppelli">rueppelli</tp:taxon-name-part></tp:taxon-name></italic> by rounded and protruding clypeal lobe. Maxilla not well developed, slightly bulging, triangular, slightly separated from labial area (mx, Fig. <xref ref-type="fig" rid="F15">15A</xref>); meso- and metathorax distinctly elongated as in <italic><tp:taxon-name><tp:taxon-name-part taxon-name-part-type="genus" reg="Deltoxenos">D.</tp:taxon-name-part> <tp:taxon-name-part taxon-name-part-type="species" reg="indonesiensis">indonesiensis</tp:taxon-name-part></tp:taxon-name></italic>.</p></tp:treatment-sec><tp:treatment-sec sec-type="description" id="SECID0EAOBG"><title>Description of female holotype cephalothorax.</title><p><bold><italic>Shape and colouration</italic>.</bold> Size of cephalothorax: length 2.67 mm, width 2.27 mm (Fig. <xref ref-type="fig" rid="F13">13C</xref>). Cephalothorax large, elongated, distinctly longer than wide. Pro-mesothoracic segmental border constriction indistinctly visible, meso-metathoracic segmental border conspicuously constricted laterally (sbpm, sbmm, Fig. <xref ref-type="fig" rid="F13">13C</xref>). Abdominal segment I not protruding laterally, corner below spiracles rounded. Anterior head margin rounded, distinctly protruding from remaining head capsule. Thorax elongated, very slightly widening posteriorly. Cephalothorax with conspicuously contrasting light and dark colour pattern, predominantly dark ventrally and light dorsally.</p><fig id="F13" position="float" orientation="portrait"><object-id xmlns:xlink="http://www.w3.org/1999/xlink" content-type="doi" xlink:type="simple">10.3897/zookeys.1254.160903.figure13</object-id><object-id xmlns:xlink="http://www.w3.org/1999/xlink" content-type="arpha" xlink:type="simple">35981F07-030A-5B2E-BB2D-72F8A3AF8E27</object-id><label>Figure 13.</label><caption><p><italic><tp:taxon-name><tp:taxon-name-part taxon-name-part-type="genus" reg="Deltoxenos">Deltoxenos</tp:taxon-name-part> <tp:taxon-name-part taxon-name-part-type="species" reg="reginus">reginus</tp:taxon-name-part></tp:taxon-name></italic> Benda &amp; Straka, sp. nov., host, holotype, female cephalothorax, micrographs. A. Female of <italic><tp:taxon-name><tp:taxon-name-part taxon-name-part-type="genus" reg="Delta">Delta</tp:taxon-name-part> <tp:taxon-name-part taxon-name-part-type="species" reg="regina">regina</tp:taxon-name-part></tp:taxon-name></italic> (Saussure, 1852), stylopised by <italic><tp:taxon-name><tp:taxon-name-part taxon-name-part-type="genus" reg="Deltoxenos">D.</tp:taxon-name-part> <tp:taxon-name-part taxon-name-part-type="species" reg="reginus">reginus</tp:taxon-name-part></tp:taxon-name></italic> sp. nov., lateral view; B. Detail of host abdomen of <italic><tp:taxon-name><tp:taxon-name-part taxon-name-part-type="genus" reg="Delta">D.</tp:taxon-name-part> <tp:taxon-name-part taxon-name-part-type="species" reg="regina">regina</tp:taxon-name-part></tp:taxon-name></italic>, with female cephalothorax inside; C. Holotype, ventral side of cephalothorax; D. Holotype, dorsal side of cephalothorax. Abbreviations: asI – abdominal segment I, lehc – lateral extension of head capsule, pst – prosternum, sbhp – segmental border between head and prothorax, sbmm – segmental border between mesothorax and metathorax, sbpm – segmental border between prothorax and mesothorax.</p></caption><graphic xmlns:xlink="http://www.w3.org/1999/xlink" xlink:href="zookeys-1254-075_article-160903__-g013.jpg" position="float" orientation="portrait" xlink:type="simple" id="oo_1426742.jpg"><uri content-type="original_file" xlink:type="simple">https://binary.pensoft.net/fig/1426742</uri></graphic></fig><p><bold><italic>Head capsule</italic>.</bold> Length proportion of head/cephalothorax 0.34 including lateral cephalic extension. Colouration forming specific pattern with predominantly light parts and dark brown labium and slightly darker mandibles and maxillae. Surface of lateral extensions at site of reduced compound eyes smooth, laterally with only poorly visible longitudinal grooves; lateral extensions mostly light brown (lehc, Fig. <xref ref-type="fig" rid="F13">13C</xref>). Clypeal area well delimited from labral area medially, indistinctly laterally; clypeal lobe arcuate, distinctly protruding from head capsule. Surface of clypeal area smooth to slightly wrinkled, with &gt; 25 exposed sensilla mainly concentrated on clypeal lobe on ventral side (cls, Fig. <xref ref-type="fig" rid="F15">15A</xref>). Dorsal side of clypeal area slightly wrinkled and lacking sensilla (cl, Fig. <xref ref-type="fig" rid="F15">15B</xref>). Border between clypeal and frontal region slightly visible, distinguishable by inconspicuous furrow. Frontal region distinctly reticulated and wrinkled (fr, Fig. <xref ref-type="fig" rid="F15">15B</xref>). Segmental border between head and prothorax indicated by very indistinct mesal furrow on dorsal side (sbhp, Fig. <xref ref-type="fig" rid="F14">14B</xref>) and by distinct dark transverse stripe (visible on colour photograph, sbhp, Fig. <xref ref-type="fig" rid="F13">13D</xref>). Head and prothorax distinctly separated by birth opening ventromedially (bo, Fig. <xref ref-type="fig" rid="F14">14A</xref>) and laterally by suture (sbhp, Fig. <xref ref-type="fig" rid="F14">14A</xref>).</p><fig id="F14" position="float" orientation="portrait"><object-id xmlns:xlink="http://www.w3.org/1999/xlink" content-type="doi" xlink:type="simple">10.3897/zookeys.1254.160903.figure14</object-id><object-id xmlns:xlink="http://www.w3.org/1999/xlink" content-type="arpha" xlink:type="simple">BC415351-2ED5-5359-98AE-CA4B6AAC6FB5</object-id><label>Figure 14.</label><caption><p><italic><tp:taxon-name><tp:taxon-name-part taxon-name-part-type="genus" reg="Deltoxenos">Deltoxenos</tp:taxon-name-part> <tp:taxon-name-part taxon-name-part-type="species" reg="reginus">reginus</tp:taxon-name-part></tp:taxon-name></italic> Benda &amp; Straka, sp. nov., holotype, female cephalothorax, SEM micrographs. A. Ventral side; B. Dorsal side; C. Lateral part of head capsule, dorsal side; D. Posterolateral part of cephalothorax below spiracle, dorsal side. Abbreviations: bo – birth opening, mxb – maxillary base, sbhp – segmental border between head and prothorax, sbmm – segmental border between mesothorax and metathorax, sbpm – segmental border between prothorax and mesothorax.</p></caption><graphic xmlns:xlink="http://www.w3.org/1999/xlink" xlink:href="zookeys-1254-075_article-160903__-g014.jpg" position="float" orientation="portrait" xlink:type="simple" id="oo_1426743.jpg"><uri content-type="original_file" xlink:type="simple">https://binary.pensoft.net/fig/1426743</uri></graphic></fig><fig id="F15" position="float" orientation="portrait"><object-id xmlns:xlink="http://www.w3.org/1999/xlink" content-type="doi" xlink:type="simple">10.3897/zookeys.1254.160903.figure15</object-id><object-id xmlns:xlink="http://www.w3.org/1999/xlink" content-type="arpha" xlink:type="simple">6B523B76-C46F-5E3F-A7B3-19A63B31FC5B</object-id><label>Figure 15.</label><caption><p><italic><tp:taxon-name><tp:taxon-name-part taxon-name-part-type="genus" reg="Deltoxenos">Deltoxenos</tp:taxon-name-part> <tp:taxon-name-part taxon-name-part-type="species" reg="reginus">reginus</tp:taxon-name-part></tp:taxon-name></italic> Benda &amp; Straka, sp. nov., holotype, female cephalothorax, SEM micrographs. A. Detail of head capsule, ventral side; B. Detail of head capsule, dorsal side. Abbreviations: a – vestigial of antenna, cl – clypeal area, cls – clypeal sensillum, dlf – dorsal labral field of labral area, fr – frontal region, fssf – furrow of supra-antennal sensillary field, lb – labial area, md – mandible, mdb – mandibular bulge, mdt – mandibular tooth, mx – vestige of maxilla, mxb – maxillary base, mxp – vestige of maxillary palp, os – mouth opening, paa – periantennal area, vlf – ventral labral field of labral area, sssf – sensillum of supra-antennal sensillary field.</p></caption><graphic xmlns:xlink="http://www.w3.org/1999/xlink" xlink:href="zookeys-1254-075_article-160903__-g015.jpg" position="float" orientation="portrait" xlink:type="simple" id="oo_1426744.jpg"><uri content-type="original_file" xlink:type="simple">https://binary.pensoft.net/fig/1426744</uri></graphic></fig><p><bold><italic>Supra</italic>-<italic>antennal sensillary field</italic>.</bold> Wrinkled to completely smooth, with dispersed sensilla inserted in indistinct cavities (sssf, Fig. <xref ref-type="fig" rid="F15">15B</xref>). Very slightly delimited by furrow on mesal side, indistinctly recognisable by cuticular surface structure (fssf, Fig. <xref ref-type="fig" rid="F15">15B</xref>), with supra-antennal sensillary field and frontal region with different sculpture.</p><p><bold><italic>Antenna</italic>.</bold> Preserved as well-defined area, with several vestigial sensilla, rounded plates and inconspicuous cavities (a, Fig. <xref ref-type="fig" rid="F15">15B</xref>). Edges of antennal area poorly defined, antennal torulus completely reduced. Periantennal area slightly expanded, smooth (paa, Fig. <xref ref-type="fig" rid="F15">15B</xref>).</p><p><bold><italic>Labrum</italic>.</bold> Ventral field distinctly wider than long, transversely elongated, elliptic. Dorsal field very slightly arcuate, flat, not raised, laterally not narrower than medially, 5× wider than long in midline (vlf, dlf, Fig. <xref ref-type="fig" rid="F15">15A</xref>). Sensilla on dorsal field very indistinctly visible.</p><p><bold><italic>Mandible</italic>.</bold> Mandibles anteromedially directed at an angle of 30°, enclosed in mandibular capsule. Mandibular bulge distinctly raised, directed anteriorly, blunt, not elongated; sensilla of mandibular bulge poorly visible (mdb, Fig. <xref ref-type="fig" rid="F15">15A</xref>). Cuticle of mandible mostly wrinkled, laterally without longitudinal furrows. Mandibular tooth curved backwards, pointed posteriorly, armed with many small spines (mdt, Fig. <xref ref-type="fig" rid="F15">15A</xref>).</p><p><bold><italic>Maxilla</italic>.</bold> Indistinct, slightly bulging, triangular, slightly separated from labial area (mx, Fig. <xref ref-type="fig" rid="F15">15A</xref>). Colouration dark to pale, with cuticle wrinkled, reticulated. Apical maxillary region not projecting beyond mandibular apex. Basal part connected with labium, laterally very slightly overlapping with mandible (mxb, Fig. <xref ref-type="fig" rid="F15">15A</xref>). Vestige of palp present, located medially on ventral side of maxilla, very indistinct (mxp, Fig. <xref ref-type="fig" rid="F15">15A</xref>). Maxillary base (mxb) distinctly produced anterolaterally as submaxillary groove. Space between prothoracic extension and head not extended (sbhp, mxb, Fig. <xref ref-type="fig" rid="F14">14A</xref>).</p><p><bold><italic>Labium</italic>.</bold> Labial area between maxillae quite indistinct, delimited anteriorly by mouth opening and posteriorly by birth opening (lb, Fig. <xref ref-type="fig" rid="F15">15A</xref>). Flat, longer than wide. Cuticular surface wrinkled.</p><p><bold><italic>Mouth opening</italic>.</bold> Very slightly arcuate, medially almost straight, sclerotised along margin (os, Fig. <xref ref-type="fig" rid="F15">15A</xref>).</p><p><bold><italic>Thorax</italic>.</bold> Pro-mesothoracic and meso-metathoracic borders visible ventrally as slightly to distinctly imprinted mesal furrows (sbpm, sbmm, Figs <xref ref-type="fig" rid="F13">13C</xref>, <xref ref-type="fig" rid="F14">14A</xref>). On dorsal side separated by conspicuous dark mesal furrows, distinctly contrasted with mostly pale thoracic segments (sbpm, sbmm, Figs <xref ref-type="fig" rid="F13">13D</xref>, <xref ref-type="fig" rid="F14">14B</xref>). Border between metathorax and abdomen indicated by ventral ridge on ventral side or indicated by change in colour and cuticular sculpture. Cuticle of thoracic segments on ventral side predominantly reticulated, or smooth; dark pigmented papillae on mesosternum and metasternum almost absent. Pro­sternum differentiated, anteriorly light brown with smooth or slightly wrinkled surface, posteriorly dark and reticulated (pst, Fig. <xref ref-type="fig" rid="F13">13C</xref>); field of sensilla present. Mesosternum mostly dark, without spots. Metasternum predominantly dark, colour not distinctly lighter medially. All thoracic segments dorsally mostly pale, but darker laterally. Meso- and metathorax transverse, distinctly elongated.</p><p><bold><italic>Abdominal segment I and spiracles.</italic></bold> Setae and cuticular spines very rarely present on lateral region of abdominal segment I posterior to spiracle, cuticle mostly wrinkled (Fig. <xref ref-type="fig" rid="F14">14D</xref>). Spiracles on posterior ~1/3 of cephalothorax, very slightly elevated, with lateral or dorsolateral orientation. Cephalothoracic part of abdominal segment I below spiracles dark brown on both sides (asI, Fig. <xref ref-type="fig" rid="F13">13D</xref>).</p></tp:treatment-sec><tp:treatment-sec sec-type="host" id="SECID0EZXBG"><title>Host.</title><p><italic><tp:taxon-name><tp:taxon-name-part taxon-name-part-type="genus" reg="Delta">Delta</tp:taxon-name-part> <tp:taxon-name-part taxon-name-part-type="species" reg="regina">regina</tp:taxon-name-part></tp:taxon-name></italic> (Saussure, 1852).</p></tp:treatment-sec><tp:treatment-sec sec-type="Phylogenetic relationships" id="SECID0EKYBG"><title>Phylogenetic relationships.</title><p>Unknown.</p></tp:treatment-sec><tp:treatment-sec sec-type="distribution" id="SECID0EPYBG"><title>Distribution.</title><p>Madagascar.</p></tp:treatment-sec><tp:treatment-sec sec-type="etymology" id="SECID0EUYBG"><title>Etymology.</title><p>From the Latin substantive <italic>regina</italic>, meaning queen. The specific epithet <italic>reginus</italic> refers to the host species name. Adjective.</p></tp:treatment-sec><tp:treatment-sec sec-type="comments" id="SECID0EOZBG"><title>Comments.</title><p><xref ref-type="bibr" rid="B25">Salt (1927)</xref> reported stylopised <italic><tp:taxon-name><tp:taxon-name-part taxon-name-part-type="genus" reg="Delta">Delta</tp:taxon-name-part> <tp:taxon-name-part taxon-name-part-type="species" reg="regina">regina</tp:taxon-name-part></tp:taxon-name></italic> (as <tp:taxon-name><tp:taxon-name-part taxon-name-part-type="genus" reg="Eumenes">Eumenes</tp:taxon-name-part> <tp:taxon-name-part taxon-name-part-type="species" reg="maxillosus">maxillosus</tp:taxon-name-part> <tp:taxon-name-part taxon-name-part-type="basionym-authority">(Degeer)</tp:taxon-name-part> <tp:taxon-name-part taxon-name-part-type="infraspecific-rank">var.</tp:taxon-name-part> <tp:taxon-name-part taxon-name-part-type="variety" reg="reginus">reginus</tp:taxon-name-part></tp:taxon-name> (Saussure)) from the same locality as the holotype (Fig. <xref ref-type="fig" rid="F17">17</xref>).</p></tp:treatment-sec><tp:treatment-sec><!--Section generated to contain objects referenced in tp:taxon-treatment.--><fig id="F17" position="float" orientation="portrait"><object-id xmlns:xlink="http://www.w3.org/1999/xlink" content-type="doi" xlink:type="simple">10.3897/zookeys.1254.160903.figure17</object-id><object-id xmlns:xlink="http://www.w3.org/1999/xlink" content-type="arpha" xlink:type="simple">E7837F33-60CB-5C49-9671-38623747EFF2</object-id><label>Figure 17.</label><caption><p>Distribution map of known <italic><tp:taxon-name><tp:taxon-name-part taxon-name-part-type="genus" reg="Deltoxenos">Deltoxenos</tp:taxon-name-part></tp:taxon-name></italic> Benda, Pohl, Nakase, Beutel &amp; Straka, 2022 species parasitizing wasps of the tribe <tp:taxon-name><tp:taxon-name-part taxon-name-part-type="tribe">Eumenini</tp:taxon-name-part></tp:taxon-name>. White dots and crosses indicate data from published literature, while coloured symbols denote newly acquired distribution records.</p></caption><graphic xmlns:xlink="http://www.w3.org/1999/xlink" xlink:href="zookeys-1254-075_article-160903__-g017.jpg" position="float" orientation="portrait" xlink:type="simple" id="oo_1426746.jpg"><uri content-type="original_file" xlink:type="simple">https://binary.pensoft.net/fig/1426746</uri></graphic></fig></tp:treatment-sec><ref-list><ref id="B25"><mixed-citation xmlns:xlink="http://www.w3.org/1999/xlink" xlink:type="simple"><person-group><name name-style="western"><surname>Salt</surname><given-names>G</given-names></name></person-group> (<year>1927</year>) <article-title>Notes on the <tp:taxon-name><tp:taxon-name-part taxon-name-part-type="order">Strepsiptera</tp:taxon-name-part></tp:taxon-name> and their hymenopterous hosts.</article-title><source>Psyche (Cambridge, Massachusetts)</source><volume>34</volume>(<issue>5</issue>): <fpage>182</fpage>–<lpage>192</lpage>. <ext-link xlink:href="10.1155/1927/25470" ext-link-type="doi" xlink:type="simple">https://doi.org/10.1155/1927/25470</ext-link></mixed-citation></ref></ref-list></tp:taxon-treatment>
