# Supplementary material for: ﻿Four new species underline the hidden diversity and long-range dispersal in Deltoxenos Benda, Pohl, Nakase, Beutel & Straka (Strepsiptera, Xenidae)
Source: Zookeys. 2025 Sep 30;1254:75–106. doi: 10.3897/zookeys.1254.160903 (PMC12504985; doi:10.3897/zookeys.1254.160903)
Supplement: XML Treatment for Deltoxenos rueppelli [file zookeys.1254.160903-treatment6.xml]

<!DOCTYPE tp:taxon-treatment
  PUBLIC "-//TaxonX//DTD Taxonomic Treatment Publishing DTD v0 20100105//EN" "tax-treatment-NSO.dtd">
<tp:taxon-treatment xmlns:tp="http://www.plazi.org/taxpub"><tp:treatment-meta><kwd-group><label>Taxon classification</label><kwd>
              <named-content content-type="kingdom">Animalia</named-content>
            </kwd><kwd>
              <named-content content-type="order">Strepsiptera</named-content>
            </kwd><kwd>
              <named-content content-type="family">Xenidae</named-content>
            </kwd></kwd-group><mixed-citation publication-type="journal"><person-group><name><surname>Benda</surname><given-names>Daniel</given-names></name><name><surname>Pohl</surname><given-names>Hans</given-names></name><name><surname>Beutel</surname><given-names>Rolf</given-names></name><name><surname>Straka</surname><given-names>Jakub</given-names></name></person-group><article-title>﻿Four new species underline the hidden diversity and long-range dispersal in <italic><tp:taxon-name><tp:taxon-name-part taxon-name-part-type="genus" reg="Deltoxenos">Deltoxenos</tp:taxon-name-part></tp:taxon-name></italic> Benda, Pohl, Nakase, Beutel &amp; Straka (<tp:taxon-name><tp:taxon-name-part taxon-name-part-type="order">Strepsiptera</tp:taxon-name-part></tp:taxon-name>, <tp:taxon-name><tp:taxon-name-part taxon-name-part-type="family">Xenidae</tp:taxon-name-part></tp:taxon-name>)</article-title><source>Zookeys</source><day>30</day><month>09</month><year>2025</year><volume>1254</volume><fpage>75</fpage><lpage>106</lpage><pub-id pub-id-type="doi">10.3897/zookeys.1254.160903</pub-id></mixed-citation></tp:treatment-meta><tp:nomenclature><label>﻿</label><tp:taxon-name><object-id xmlns:xlink="http://www.w3.org/1999/xlink" content-type="arpha" xlink:type="simple">084B8738-B0C4-53E9-93C6-42C6314A8800</object-id>
            <tp:taxon-name-part taxon-name-part-type="genus" reg="Deltoxenos">Deltoxenos</tp:taxon-name-part>
            <tp:taxon-name-part taxon-name-part-type="species" reg="rueppelli">rueppelli</tp:taxon-name-part>
          </tp:taxon-name><tp:taxon-authority>Kinzelbach, 1971</tp:taxon-authority></tp:nomenclature><tp:treatment-sec sec-type="material" id="SECID0E62BG"><title>Material examined.</title><p>Kenya • 2♀ + <abbrev xmlns:xlink="http://www.w3.org/1999/xlink" xlink:title="empty male puparium" id="ABBRID0EF3BG" xlink:type="simple">EMP</abbrev> (<named-content xmlns:xlink="http://www.w3.org/1999/xlink" content-type="dwc:institutional_code" xlink:title="Oberösterreichisches Landesmuseum, Linz, Austria" xlink:href="http://grbio.org/institution/ober%C3%B6sterreichisches-landesmuseum" xlink:type="simple">OLML</named-content>), Mwingi env., 7.iv.2007, host: <italic><tp:taxon-name><tp:taxon-name-part taxon-name-part-type="genus" reg="Delta">Delta</tp:taxon-name-part> <tp:taxon-name-part taxon-name-part-type="species" reg="emarginatum">emarginatum</tp:taxon-name-part></tp:taxon-name></italic> (Linnaeus, 1758), M. Halada lgt., voucher code: PsDe8 • ♀ (<named-content xmlns:xlink="http://www.w3.org/1999/xlink" content-type="dwc:institutional_code" xlink:title="Oberösterreichisches Landesmuseum, Linz, Austria" xlink:href="http://grbio.org/institution/ober%C3%B6sterreichisches-landesmuseum" xlink:type="simple">OLML</named-content>), E of Taveta, 7.iv.2007, host: <italic><tp:taxon-name><tp:taxon-name-part taxon-name-part-type="genus" reg="Delta">D.</tp:taxon-name-part> <tp:taxon-name-part taxon-name-part-type="species" reg="emarginatum">emarginatum</tp:taxon-name-part></tp:taxon-name></italic>, M. Halada lgt., voucher code: PsDe9 • ♀ (<named-content xmlns:xlink="http://www.w3.org/1999/xlink" content-type="dwc:institutional_code" xlink:title="Oberösterreichisches Landesmuseum, Linz, Austria" xlink:href="http://grbio.org/institution/ober%C3%B6sterreichisches-landesmuseum" xlink:type="simple">OLML</named-content>), SE Voi, 16.v.2007, host: <italic><tp:taxon-name><tp:taxon-name-part taxon-name-part-type="genus" reg="Delta">D.</tp:taxon-name-part> <tp:taxon-name-part taxon-name-part-type="species" reg="emarginatum">emarginatum</tp:taxon-name-part></tp:taxon-name></italic>, M. Halada lgt., voucher code: PsDe21 • ♀ (<named-content xmlns:xlink="http://www.w3.org/1999/xlink" content-type="dwc:institutional_code" xlink:title="Oberösterreichisches Landesmuseum, Linz, Austria" xlink:href="http://grbio.org/institution/ober%C3%B6sterreichisches-landesmuseum" xlink:type="simple">OLML</named-content>), Voi (Tsavo) env., 18.xi.1996, host: <italic><tp:taxon-name><tp:taxon-name-part taxon-name-part-type="genus" reg="Delta">Delta</tp:taxon-name-part> <tp:taxon-name-part taxon-name-part-type="species" reg="fenestrale">fenestrale</tp:taxon-name-part></tp:taxon-name></italic> (Saussure, 1852), Mi. Halada lgt., voucher code: PsFe1 • 2EMP (<named-content xmlns:xlink="http://www.w3.org/1999/xlink" content-type="dwc:institutional_code" xlink:title="Oberösterreichisches Landesmuseum, Linz, Austria" xlink:href="http://grbio.org/institution/ober%C3%B6sterreichisches-landesmuseum" xlink:type="simple">OLML</named-content>), Voi (Tsavo) env., 2.xii.1996, host: <italic><tp:taxon-name><tp:taxon-name-part taxon-name-part-type="genus" reg="Delta">D.</tp:taxon-name-part> <tp:taxon-name-part taxon-name-part-type="species" reg="fenestrale">fenestrale</tp:taxon-name-part></tp:taxon-name></italic>, Mi. Halada lgt., voucher code: PsFe2 • ♀ + <abbrev xmlns:xlink="http://www.w3.org/1999/xlink" xlink:title="empty male puparium" id="ABBRID0EZ5BG" xlink:type="simple">EMP</abbrev> (<named-content xmlns:xlink="http://www.w3.org/1999/xlink" content-type="dwc:institutional_code" xlink:title="Oberösterreichisches Landesmuseum, Linz, Austria" xlink:href="http://grbio.org/institution/ober%C3%B6sterreichisches-landesmuseum" xlink:type="simple">OLML</named-content>), E of Mwingi, 14.05.2007, host: <italic><tp:taxon-name><tp:taxon-name-part taxon-name-part-type="genus" reg="Delta">D.</tp:taxon-name-part> <tp:taxon-name-part taxon-name-part-type="species" reg="fenestrale">fenestrale</tp:taxon-name-part></tp:taxon-name></italic>, M. Halada lgt., voucher code: PsFe3 • ♀ (<named-content xmlns:xlink="http://www.w3.org/1999/xlink" content-type="dwc:institutional_code" xlink:title="Oberösterreichisches Landesmuseum, Linz, Austria" xlink:href="http://grbio.org/institution/ober%C3%B6sterreichisches-landesmuseum" xlink:type="simple">OLML</named-content>), Taita Hills, Voi river, 14.iv.2007, <italic><tp:taxon-name><tp:taxon-name-part taxon-name-part-type="genus" reg="Delta">Delta</tp:taxon-name-part> <tp:taxon-name-part taxon-name-part-type="species" reg="hottentotum">hottentotum</tp:taxon-name-part></tp:taxon-name></italic> (Saussure, 1852), M. Halada lgt., voucher code: PsHo2 • ♀ (<named-content xmlns:xlink="http://www.w3.org/1999/xlink" content-type="dwc:institutional_code" xlink:title="Oberösterreichisches Landesmuseum, Linz, Austria" xlink:href="http://grbio.org/institution/ober%C3%B6sterreichisches-landesmuseum" xlink:type="simple">OLML</named-content>), data the same as voucher, voucher code: PsHo3 • ♀ (<named-content xmlns:xlink="http://www.w3.org/1999/xlink" content-type="dwc:institutional_code" xlink:title="Oberösterreichisches Landesmuseum, Linz, Austria" xlink:href="http://grbio.org/institution/ober%C3%B6sterreichisches-landesmuseum" xlink:type="simple">OLML</named-content>), Voi (Tsavo) env., 18.xi.1996, <italic><tp:taxon-name><tp:taxon-name-part taxon-name-part-type="genus" reg="Delta">Delta</tp:taxon-name-part> <tp:taxon-name-part taxon-name-part-type="species" reg="lepeletierii">l.</tp:taxon-name-part> <tp:taxon-name-part taxon-name-part-type="subspecies" reg="lepeletierii">lepeletierii</tp:taxon-name-part></tp:taxon-name></italic> (Saussure, 1852), Mi. Halada lgt., voucher code: PsLp2 • ♀ (<named-content xmlns:xlink="http://www.w3.org/1999/xlink" content-type="dwc:institutional_code" xlink:title="Oberösterreichisches Landesmuseum, Linz, Austria" xlink:href="http://grbio.org/institution/ober%C3%B6sterreichisches-landesmuseum" xlink:type="simple">OLML</named-content>), Taita Hills, Voi river, 14.iv.2007, <italic><tp:taxon-name><tp:taxon-name-part taxon-name-part-type="genus" reg="Delta">D.</tp:taxon-name-part> <tp:taxon-name-part taxon-name-part-type="species" reg="lepeletierii">l.</tp:taxon-name-part> <tp:taxon-name-part taxon-name-part-type="subspecies" reg="lepeletierii">lepeletierii</tp:taxon-name-part></tp:taxon-name></italic>, M. Halada lgt., voucher code: PsLp3; Kongo • ♀ (<named-content xmlns:xlink="http://www.w3.org/1999/xlink" content-type="dwc:institutional_code" xlink:title="Oberösterreichisches Landesmuseum, Linz, Austria" xlink:href="http://grbio.org/institution/ober%C3%B6sterreichisches-landesmuseum" xlink:type="simple">OLML</named-content>), Bukama env., 1499 m, 15.viii.1923, <italic><tp:taxon-name><tp:taxon-name-part taxon-name-part-type="genus" reg="Delta">Delta</tp:taxon-name-part> <tp:taxon-name-part taxon-name-part-type="species" reg="lepeletierii">lepeletierii</tp:taxon-name-part> <tp:taxon-name-part taxon-name-part-type="subspecies" reg="formosum">formosum</tp:taxon-name-part></tp:taxon-name></italic> (Saussure, 1852), collector not mentioned, voucher code: PsFo1; Malawi • ♀ (<abbrev xmlns:xlink="http://www.w3.org/1999/xlink" content-type="institution" xlink:title="Natural History Museum, Division of Entomology, University of Kansas, Lawrence, Kansas, USA" id="ABBRID0E6BAI" xlink:type="simple">KUNHM</abbrev>), Blantyre, 4.iv.1967, host: <italic><tp:taxon-name><tp:taxon-name-part taxon-name-part-type="genus" reg="Delta">D.</tp:taxon-name-part> <tp:taxon-name-part taxon-name-part-type="species" reg="emarginatum">emarginatum</tp:taxon-name-part></tp:taxon-name></italic>, Ch. Michener lgt., voucher code: PsDe6 • ♀ + 2MP (<named-content xmlns:xlink="http://www.w3.org/1999/xlink" content-type="dwc:institutional_code" xlink:title="Oberösterreichisches Landesmuseum, Linz, Austria" xlink:href="http://grbio.org/institution/ober%C3%B6sterreichisches-landesmuseum" xlink:type="simple">OLML</named-content>), Selima env., 80 km E Lilongwe, 4.i.2002, <italic><tp:taxon-name><tp:taxon-name-part taxon-name-part-type="genus" reg="Delta">D.</tp:taxon-name-part> <tp:taxon-name-part taxon-name-part-type="species" reg="lepeletierii">l.</tp:taxon-name-part> <tp:taxon-name-part taxon-name-part-type="subspecies" reg="lepeletierii">lepeletierii</tp:taxon-name-part></tp:taxon-name></italic>, J. Halada lgt., voucher code: PsLp1 • ♀ (<named-content xmlns:xlink="http://www.w3.org/1999/xlink" content-type="dwc:institutional_code" xlink:title="Oberösterreichisches Landesmuseum, Linz, Austria" xlink:href="http://grbio.org/institution/ober%C3%B6sterreichisches-landesmuseum" xlink:type="simple">OLML</named-content>), Nkhata Bay, Malawi Lake, 1.i.2001, host: <italic><tp:taxon-name><tp:taxon-name-part taxon-name-part-type="genus" reg="Delta">Delta</tp:taxon-name-part> <tp:taxon-name-part taxon-name-part-type="species" reg="tropicale">tropicale</tp:taxon-name-part></tp:taxon-name></italic> (Saussure, 1852), J. Halada lgt., voucher code: PsDe13; Namibia • 2♀ (<named-content xmlns:xlink="http://www.w3.org/1999/xlink" content-type="dwc:institutional_code" xlink:title="National Museum of the Czech Republic, Prague, Czech Republic" xlink:href="http://grbio.org/institution/national-museum-prague-0" xlink:type="simple">NMPC</named-content>), Karas prov., Seeheim 10km W, 717m, 05.iv.2017, host: <italic><tp:taxon-name><tp:taxon-name-part taxon-name-part-type="genus" reg="Delta">Delta</tp:taxon-name-part> <tp:taxon-name-part taxon-name-part-type="species" reg="caffrum">caffrum</tp:taxon-name-part></tp:taxon-name></italic> (Linnaeus, 1767), J. Halada lgt., voucher code: PsDe7 • 2EMP (<named-content xmlns:xlink="http://www.w3.org/1999/xlink" content-type="dwc:institutional_code" xlink:title="National Museum of the Czech Republic, Prague, Czech Republic" xlink:href="http://grbio.org/institution/national-museum-prague-0" xlink:type="simple">NMPC</named-content>), Khorixas 50 km NEE, Kunene prov., 1130 m, 25.iii.2014, <italic><tp:taxon-name><tp:taxon-name-part taxon-name-part-type="genus" reg="Delta">D.</tp:taxon-name-part> <tp:taxon-name-part taxon-name-part-type="species" reg="lepeletierii">l.</tp:taxon-name-part> <tp:taxon-name-part taxon-name-part-type="subspecies" reg="lepeletierii">lepeletierii</tp:taxon-name-part></tp:taxon-name></italic>, J. Halada lgt., voucher code: PsDe5; Republic of South Africa • <abbrev xmlns:xlink="http://www.w3.org/1999/xlink" xlink:title="empty male puparium" id="ABBRID0EXEAI" xlink:type="simple">EMP</abbrev> (<named-content xmlns:xlink="http://www.w3.org/1999/xlink" content-type="dwc:institutional_code" xlink:title="Oberösterreichisches Landesmuseum, Linz, Austria" xlink:href="http://grbio.org/institution/ober%C3%B6sterreichisches-landesmuseum" xlink:type="simple">OLML</named-content>), North Cape, 27 km S of Strynenburg, 23.i.2000, host: <italic><tp:taxon-name><tp:taxon-name-part taxon-name-part-type="genus" reg="Delta">D.</tp:taxon-name-part> <tp:taxon-name-part taxon-name-part-type="species" reg="caffrum">caffrum</tp:taxon-name-part></tp:taxon-name></italic>, J. Halada lgt., voucher code: PsCa1 • 1EMP (<named-content xmlns:xlink="http://www.w3.org/1999/xlink" content-type="dwc:institutional_code" xlink:title="Oberösterreichisches Landesmuseum, Linz, Austria" xlink:href="http://grbio.org/institution/ober%C3%B6sterreichisches-landesmuseum" xlink:type="simple">OLML</named-content>), Mpumalanga, 40 km SW Komatipoor, 2.i.2004, host: <italic><tp:taxon-name><tp:taxon-name-part taxon-name-part-type="genus" reg="Delta">D.</tp:taxon-name-part> <tp:taxon-name-part taxon-name-part-type="species" reg="emarginatum">emarginatum</tp:taxon-name-part></tp:taxon-name></italic>, J. Halada lgt., voucher code: PsDe19 • ♀ (<named-content xmlns:xlink="http://www.w3.org/1999/xlink" content-type="dwc:institutional_code" xlink:title="Oberösterreichisches Landesmuseum, Linz, Austria" xlink:href="http://grbio.org/institution/ober%C3%B6sterreichisches-landesmuseum" xlink:type="simple">OLML</named-content>), 35 km SE Makchado, Limpopo prov., 720 m, 14.xii.2009, <italic><tp:taxon-name><tp:taxon-name-part taxon-name-part-type="genus" reg="Delta">D.</tp:taxon-name-part> <tp:taxon-name-part taxon-name-part-type="species" reg="lepeletierii">l.</tp:taxon-name-part> <tp:taxon-name-part taxon-name-part-type="subspecies" reg="formosum">formosum</tp:taxon-name-part></tp:taxon-name></italic>, J. Halada lgt., voucher code: PsFo2; Tanzania • 2♀ + <abbrev xmlns:xlink="http://www.w3.org/1999/xlink" xlink:title="male puparium" id="ABBRID0EPGAI" xlink:type="simple">MP</abbrev> (<named-content xmlns:xlink="http://www.w3.org/1999/xlink" content-type="dwc:institutional_code" xlink:title="National Museum of the Czech Republic, Prague, Czech Republic" xlink:href="http://grbio.org/institution/national-museum-prague-0" xlink:type="simple">NMPC</named-content>), Morogoro 50km SW, 450m, 12.i.2007, host: <italic><tp:taxon-name><tp:taxon-name-part taxon-name-part-type="genus" reg="Delta">D.</tp:taxon-name-part> <tp:taxon-name-part taxon-name-part-type="species" reg="caffrum">caffrum</tp:taxon-name-part></tp:taxon-name></italic>, J. Halada lgt., voucher code: PsDe2 • ♀ (<named-content xmlns:xlink="http://www.w3.org/1999/xlink" content-type="dwc:institutional_code" xlink:title="National Museum of the Czech Republic, Prague, Czech Republic" xlink:href="http://grbio.org/institution/national-museum-prague-0" xlink:type="simple">NMPC</named-content>), Rukwa, 30km NNW Mpanda, 1300m, 31.xii.2006, host: <italic><tp:taxon-name><tp:taxon-name-part taxon-name-part-type="genus" reg="Delta">D.</tp:taxon-name-part> <tp:taxon-name-part taxon-name-part-type="species" reg="emarginatum">emarginatum</tp:taxon-name-part></tp:taxon-name></italic>, M. Kadlecová lgt., voucher code: PsDe1 • ♀ (<named-content xmlns:xlink="http://www.w3.org/1999/xlink" content-type="dwc:institutional_code" xlink:title="National Museum of the Czech Republic, Prague, Czech Republic" xlink:href="http://grbio.org/institution/national-museum-prague-0" xlink:type="simple">NMPC</named-content>), Gumbiro 30km N, Ruvuma pr., 980 m, 6.xii.2018, host: <italic><tp:taxon-name><tp:taxon-name-part taxon-name-part-type="genus" reg="Delta">Delta</tp:taxon-name-part></tp:taxon-name></italic> sp., J. Halada lgt., voucher code: PsDe22; Yemen • 2♀ (<named-content xmlns:xlink="http://www.w3.org/1999/xlink" content-type="dwc:institutional_code" xlink:title="National Museum of the Czech Republic, Prague, Czech Republic" xlink:href="http://grbio.org/institution/national-museum-prague-0" xlink:type="simple">NMPC</named-content>), SE Bajil, Jabal Bura’A, 560 m, 22.iii.2017, <italic><tp:taxon-name><tp:taxon-name-part taxon-name-part-type="genus" reg="Delta">D.</tp:taxon-name-part> <tp:taxon-name-part taxon-name-part-type="species" reg="fenestrale">fenestrale</tp:taxon-name-part></tp:taxon-name></italic>, D. Král lgt., voucher code: PsFe4; Zambia • <abbrev xmlns:xlink="http://www.w3.org/1999/xlink" xlink:title="male puparium" id="ABBRID0EPIAI" xlink:type="simple">MP</abbrev> (<named-content xmlns:xlink="http://www.w3.org/1999/xlink" content-type="dwc:institutional_code" xlink:title="Oberösterreichisches Landesmuseum, Linz, Austria" xlink:href="http://grbio.org/institution/ober%C3%B6sterreichisches-landesmuseum" xlink:type="simple">OLML</named-content>) 150 km S Mwinilunga, 1100 m, 2.xi.2008, <italic><tp:taxon-name><tp:taxon-name-part taxon-name-part-type="genus" reg="Delta">D.</tp:taxon-name-part> <tp:taxon-name-part taxon-name-part-type="species" reg="hottentotum">hottentotum</tp:taxon-name-part></tp:taxon-name></italic>, M. Halada lgt., voucher code: PsHo1 • ♀ (<named-content xmlns:xlink="http://www.w3.org/1999/xlink" content-type="dwc:institutional_code" xlink:title="Oberösterreichisches Landesmuseum, Linz, Austria" xlink:href="http://grbio.org/institution/ober%C3%B6sterreichisches-landesmuseum" xlink:type="simple">OLML</named-content>), 100 km W Solwezi, 1400 m, 10.xi.2005, host: <italic><tp:taxon-name><tp:taxon-name-part taxon-name-part-type="genus" reg="Delta">D.</tp:taxon-name-part> <tp:taxon-name-part taxon-name-part-type="species" reg="hottentotum">hottentotum</tp:taxon-name-part></tp:taxon-name></italic>, M. Halada lgt., voucher code: PsHo4 • ♀ (<named-content xmlns:xlink="http://www.w3.org/1999/xlink" content-type="dwc:institutional_code" xlink:title="Oberösterreichisches Landesmuseum, Linz, Austria" xlink:href="http://grbio.org/institution/ober%C3%B6sterreichisches-landesmuseum" xlink:type="simple">OLML</named-content>), 150 km S Mwinilunga, 1100m, 2.xi.2008, <italic><tp:taxon-name><tp:taxon-name-part taxon-name-part-type="genus" reg="Delta">D.</tp:taxon-name-part> <tp:taxon-name-part taxon-name-part-type="species" reg="emarginatum">emarginatum</tp:taxon-name-part></tp:taxon-name></italic>, M. Halada lgt., voucher code: PsDe17 • ♀ (<named-content xmlns:xlink="http://www.w3.org/1999/xlink" content-type="dwc:institutional_code" xlink:title="Oberösterreichisches Landesmuseum, Linz, Austria" xlink:href="http://grbio.org/institution/ober%C3%B6sterreichisches-landesmuseum" xlink:type="simple">OLML</named-content>), data the same as voucher PsDe17, voucher code: PsDe18 • ♀ (<named-content xmlns:xlink="http://www.w3.org/1999/xlink" content-type="dwc:institutional_code" xlink:title="Oberösterreichisches Landesmuseum, Linz, Austria" xlink:href="http://grbio.org/institution/ober%C3%B6sterreichisches-landesmuseum" xlink:type="simple">OLML</named-content>), 150 km S Mwinilunga, 1100 m, 2.xi.2008, host: <italic><tp:taxon-name><tp:taxon-name-part taxon-name-part-type="genus" reg="Delta">D.</tp:taxon-name-part> <tp:taxon-name-part taxon-name-part-type="species" reg="emarginatum">emarginatum</tp:taxon-name-part></tp:taxon-name></italic>, M. Halada lgt., voucher code: PsDe10 • ♀ (<named-content xmlns:xlink="http://www.w3.org/1999/xlink" content-type="dwc:institutional_code" xlink:title="Oberösterreichisches Landesmuseum, Linz, Austria" xlink:href="http://grbio.org/institution/ober%C3%B6sterreichisches-landesmuseum" xlink:type="simple">OLML</named-content>), 150 km S Mwinilunga, 1100 m, 18.x.2008, host: <italic><tp:taxon-name><tp:taxon-name-part taxon-name-part-type="genus" reg="Delta">D.</tp:taxon-name-part> <tp:taxon-name-part taxon-name-part-type="species" reg="emarginatum">emarginatum</tp:taxon-name-part></tp:taxon-name></italic>, M. Halada lgt., voucher code: PsDe11 • ♀ (<named-content xmlns:xlink="http://www.w3.org/1999/xlink" content-type="dwc:institutional_code" xlink:title="Oberösterreichisches Landesmuseum, Linz, Austria" xlink:href="http://grbio.org/institution/ober%C3%B6sterreichisches-landesmuseum" xlink:type="simple">OLML</named-content>), 100 km W Solwezi, 1400 m, 10.xi.2005, <italic><tp:taxon-name><tp:taxon-name-part taxon-name-part-type="genus" reg="Delta">Delta</tp:taxon-name-part> <tp:taxon-name-part taxon-name-part-type="species" reg="phthisicum">phthisicum</tp:taxon-name-part></tp:taxon-name></italic> (Gerstäcker, 1857), M. Halada lgt., voucher code: PsDe12 • <abbrev xmlns:xlink="http://www.w3.org/1999/xlink" xlink:title="male puparium" id="ABBRID0EYLAI" xlink:type="simple">MP</abbrev> (<named-content xmlns:xlink="http://www.w3.org/1999/xlink" content-type="dwc:institutional_code" xlink:title="Oberösterreichisches Landesmuseum, Linz, Austria" xlink:href="http://grbio.org/institution/ober%C3%B6sterreichisches-landesmuseum" xlink:type="simple">OLML</named-content>), 150 km S Mwinilunga, 1100 m, 2.xi.2008, <italic><tp:taxon-name><tp:taxon-name-part taxon-name-part-type="genus" reg="Delta">Delta</tp:taxon-name-part> <tp:taxon-name-part taxon-name-part-type="species" reg="pulcherrimum">pulcherrimum</tp:taxon-name-part></tp:taxon-name></italic> Schulthess, 1910, M. Halada lgt., voucher code: PsPu1 • <abbrev xmlns:xlink="http://www.w3.org/1999/xlink" xlink:title="empty male puparium" id="ABBRID0EMMAI" xlink:type="simple">EMP</abbrev> (<named-content xmlns:xlink="http://www.w3.org/1999/xlink" content-type="dwc:institutional_code" xlink:title="Oberösterreichisches Landesmuseum, Linz, Austria" xlink:href="http://grbio.org/institution/ober%C3%B6sterreichisches-landesmuseum" xlink:type="simple">OLML</named-content>), W of Solwezi, 1300 m, 22.x.2008, host: <italic><tp:taxon-name><tp:taxon-name-part taxon-name-part-type="genus" reg="Delta">D.</tp:taxon-name-part> <tp:taxon-name-part taxon-name-part-type="species" reg="tropicale">tropicale</tp:taxon-name-part></tp:taxon-name></italic>, Ma. Halada lgt., voucher code: PsDe14 • 2♀ + <abbrev xmlns:xlink="http://www.w3.org/1999/xlink" xlink:title="empty male puparium" id="ABBRID0EANAI" xlink:type="simple">EMP</abbrev> (<named-content xmlns:xlink="http://www.w3.org/1999/xlink" content-type="dwc:institutional_code" xlink:title="Oberösterreichisches Landesmuseum, Linz, Austria" xlink:href="http://grbio.org/institution/ober%C3%B6sterreichisches-landesmuseum" xlink:type="simple">OLML</named-content>), 10 km S Mazambuka, 28.xii.2002, host <italic><tp:taxon-name><tp:taxon-name-part taxon-name-part-type="genus" reg="Delta">D.</tp:taxon-name-part> <tp:taxon-name-part taxon-name-part-type="species" reg="tropicale">tropicale</tp:taxon-name-part></tp:taxon-name></italic>, J. Halada lgt., voucher code: PsDe15; Zimbabwe • <abbrev xmlns:xlink="http://www.w3.org/1999/xlink" xlink:title="male puparium" id="ABBRID0EUNAI" xlink:type="simple">MP</abbrev> (<named-content xmlns:xlink="http://www.w3.org/1999/xlink" content-type="dwc:institutional_code" xlink:title="Oberösterreichisches Landesmuseum, Linz, Austria" xlink:href="http://grbio.org/institution/ober%C3%B6sterreichisches-landesmuseum" xlink:type="simple">OLML</named-content>), Chimanimani NP, 14.xii.1998, host: <italic><tp:taxon-name><tp:taxon-name-part taxon-name-part-type="genus" reg="Delta">D.</tp:taxon-name-part> <tp:taxon-name-part taxon-name-part-type="species" reg="emarginatum">emarginatum</tp:taxon-name-part></tp:taxon-name></italic>, J. Halada lgt., voucher code: PsDe20.</p></tp:treatment-sec><tp:treatment-sec sec-type="diagnosis" id="SECID0EIOAI"><title>Diagnosis of female cephalothorax.</title><p>Size of cephalothorax very variable: length 1.48–2.83 mm, width 1.2–2.43 mm. Clypeal lobe distinctly blunt, truncate (cl, Fig. <xref ref-type="fig" rid="F16">16A</xref>).</p><fig id="F16" position="float" orientation="portrait"><object-id xmlns:xlink="http://www.w3.org/1999/xlink" content-type="doi" xlink:type="simple">10.3897/zookeys.1254.160903.figure16</object-id><object-id xmlns:xlink="http://www.w3.org/1999/xlink" content-type="arpha" xlink:type="simple">0D41E987-C866-5822-A648-C3BE785FB853</object-id><label>Figure 16.</label><caption><p><italic><tp:taxon-name><tp:taxon-name-part taxon-name-part-type="genus" reg="Deltoxenos">Deltoxenos</tp:taxon-name-part> <tp:taxon-name-part taxon-name-part-type="species" reg="rueppelli">rueppelli</tp:taxon-name-part></tp:taxon-name></italic> Kinzelbach, 1971, female, cephalothorax, photomicrographs. A. Ventral side of cephalothorax; B. Dorsal side of cephalothorax. Abbreviations: cl – clypeal area.</p></caption><graphic xmlns:xlink="http://www.w3.org/1999/xlink" xlink:href="zookeys-1254-075_article-160903__-g016.jpg" position="float" orientation="portrait" xlink:type="simple" id="oo_1426745.jpg"><uri content-type="original_file" xlink:type="simple">https://binary.pensoft.net/fig/1426745</uri></graphic></fig><fig id="F17" position="float" orientation="portrait"><object-id xmlns:xlink="http://www.w3.org/1999/xlink" content-type="doi" xlink:type="simple">10.3897/zookeys.1254.160903.figure17</object-id><object-id xmlns:xlink="http://www.w3.org/1999/xlink" content-type="arpha" xlink:type="simple">E7837F33-60CB-5C49-9671-38623747EFF2</object-id><label>Figure 17.</label><caption><p>Distribution map of known <italic><tp:taxon-name><tp:taxon-name-part taxon-name-part-type="genus" reg="Deltoxenos">Deltoxenos</tp:taxon-name-part></tp:taxon-name></italic> Benda, Pohl, Nakase, Beutel &amp; Straka, 2022 species parasitizing wasps of the tribe <tp:taxon-name><tp:taxon-name-part taxon-name-part-type="tribe">Eumenini</tp:taxon-name-part></tp:taxon-name>. White dots and crosses indicate data from published literature, while coloured symbols denote newly acquired distribution records.</p></caption><graphic xmlns:xlink="http://www.w3.org/1999/xlink" xlink:href="zookeys-1254-075_article-160903__-g017.jpg" position="float" orientation="portrait" xlink:type="simple" id="oo_1426746.jpg"><uri content-type="original_file" xlink:type="simple">https://binary.pensoft.net/fig/1426746</uri></graphic></fig></tp:treatment-sec><tp:treatment-sec sec-type="host" id="SECID0EDQAI"><title>Hosts.</title><p><italic><tp:taxon-name><tp:taxon-name-part taxon-name-part-type="genus" reg="Delta">Delta</tp:taxon-name-part> <tp:taxon-name-part taxon-name-part-type="species" reg="emarginatum">emarginatum</tp:taxon-name-part></tp:taxon-name></italic> (Linnaeus, 1758), <italic><tp:taxon-name><tp:taxon-name-part taxon-name-part-type="genus" reg="Delta">D.</tp:taxon-name-part> <tp:taxon-name-part taxon-name-part-type="species" reg="fenestrale">fenestrale</tp:taxon-name-part></tp:taxon-name></italic> (Saussure, 1852) (type host) (<xref ref-type="bibr" rid="B12">Kinzelbach 1971a</xref>, <xref ref-type="bibr" rid="B16">Luna de Carvalho 1978</xref>); <italic><tp:taxon-name><tp:taxon-name-part taxon-name-part-type="genus" reg="Delta">D.</tp:taxon-name-part> <tp:taxon-name-part taxon-name-part-type="species" reg="caffrum">caffrum</tp:taxon-name-part></tp:taxon-name></italic> (Linnaeus, 1767) (<xref ref-type="bibr" rid="B2">Benda et al. 2021</xref>); <italic><tp:taxon-name><tp:taxon-name-part taxon-name-part-type="genus" reg="Delta">D.</tp:taxon-name-part> <tp:taxon-name-part taxon-name-part-type="species" reg="hottentotum">h.</tp:taxon-name-part> <tp:taxon-name-part taxon-name-part-type="subspecies" reg="hottentotum">hottentotum</tp:taxon-name-part></tp:taxon-name></italic> (Saussure, 1852), <italic><tp:taxon-name><tp:taxon-name-part taxon-name-part-type="genus" reg="Delta">D.</tp:taxon-name-part> <tp:taxon-name-part taxon-name-part-type="species" reg="lepeletierii">lepeletierii</tp:taxon-name-part> <tp:taxon-name-part taxon-name-part-type="subspecies" reg="formosum">formosum</tp:taxon-name-part></tp:taxon-name></italic> (Saussure, 1852), <italic><tp:taxon-name><tp:taxon-name-part taxon-name-part-type="genus" reg="Delta">D.</tp:taxon-name-part> <tp:taxon-name-part taxon-name-part-type="species" reg="lepeletierii">l.</tp:taxon-name-part> <tp:taxon-name-part taxon-name-part-type="subspecies" reg="lepeletierii">lepeletierii</tp:taxon-name-part></tp:taxon-name></italic> (Saussure, 1852), <italic><tp:taxon-name><tp:taxon-name-part taxon-name-part-type="genus" reg="Delta">D.</tp:taxon-name-part> <tp:taxon-name-part taxon-name-part-type="species" reg="phthisicum">phthisicum</tp:taxon-name-part></tp:taxon-name></italic> (Gerstäcker, 1857), <italic><tp:taxon-name><tp:taxon-name-part taxon-name-part-type="genus" reg="Delta">D.</tp:taxon-name-part> <tp:taxon-name-part taxon-name-part-type="species" reg="pulcherrimum">pulcherrimum</tp:taxon-name-part></tp:taxon-name></italic> Schulthess, 1910, <italic><tp:taxon-name><tp:taxon-name-part taxon-name-part-type="genus" reg="Delta">D.</tp:taxon-name-part> <tp:taxon-name-part taxon-name-part-type="species" reg="tropicale">tropicale</tp:taxon-name-part></tp:taxon-name></italic> (Saussure, 1852) (this study).</p></tp:treatment-sec><tp:treatment-sec sec-type="DNA barcode sequences (GenBank)" id="SECID0EEUAI"><title>DNA barcode sequences (GenBank).</title><p><ext-link xmlns:xlink="http://www.w3.org/1999/xlink" ext-link-type="gen" xlink:href="MK431197.1" xlink:type="simple">MK431197.1</ext-link> (voucher code: PsDe1), <ext-link xmlns:xlink="http://www.w3.org/1999/xlink" ext-link-type="gen" xlink:href="MN914584.1" xlink:type="simple">MN914584.1</ext-link> (voucher code: PsDe2).</p></tp:treatment-sec><tp:treatment-sec sec-type="Phylogenetic relationships" id="SECID0EUUAI"><title>Phylogenetic relationships.</title><p>One of the species of <italic><tp:taxon-name><tp:taxon-name-part taxon-name-part-type="genus" reg="Deltoxenos">Deltoxenos</tp:taxon-name-part></tp:taxon-name></italic> with the maximum of derived features, sister to <italic><tp:taxon-name><tp:taxon-name-part taxon-name-part-type="genus" reg="Deltoxenos">D.</tp:taxon-name-part> <tp:taxon-name-part taxon-name-part-type="species" reg="indonesiensis">indonesiensis</tp:taxon-name-part></tp:taxon-name></italic> + <italic><tp:taxon-name><tp:taxon-name-part taxon-name-part-type="genus" reg="Deltoxenos">Deltoxenos</tp:taxon-name-part></tp:taxon-name></italic> sp. from Thailand (<xref ref-type="bibr" rid="B2">Benda et al. 2021</xref>).</p></tp:treatment-sec><tp:treatment-sec sec-type="distribution" id="SECID0EXVAI"><title>Distribution.</title><p>Angola (<xref ref-type="bibr" rid="B15">Luna de Carvalho 1967</xref>); Democratic Republic of the Congo (<xref ref-type="bibr" rid="B26">Salt and Bequaert 1929</xref>, <xref ref-type="bibr" rid="B16">Luna de Carvalho 1978</xref>); Eritrea (type locality) (<xref ref-type="bibr" rid="B12">Kinzelbach 1971a</xref>); Kenya, Namibia, Yemen (<xref ref-type="bibr" rid="B4">Benda et al. 2022b</xref>); Republic of South Africa (<xref ref-type="bibr" rid="B27">Székessy 1959</xref>); Senegal (<xref ref-type="bibr" rid="B10">Hofeneder and Fulmek 1942</xref>); Tanzania (<xref ref-type="bibr" rid="B2">Benda et al. 2021</xref>); Zimbabwe (<xref ref-type="bibr" rid="B25">Salt 1927</xref>); Congo, Kenya, Malawi, Namibia, Zambia (this study).</p></tp:treatment-sec><tp:treatment-sec sec-type="comments" id="SECID0EBXAI"><title>Comments.</title><p><xref ref-type="bibr" rid="B2">Benda et al. (2021)</xref> incorrectly lists distribution in Ethiopia although the type locality (Massawa) is located in Eritrea.</p></tp:treatment-sec><ref-list><ref id="B12"><mixed-citation xmlns:xlink="http://www.w3.org/1999/xlink" xlink:type="simple"><person-group><name name-style="western"><surname>Kinzelbach</surname><given-names>R</given-names></name></person-group> (<year>1971a</year>) <article-title>Die Fächerflügler des Senckenberg Museums. I. <tp:taxon-name><tp:taxon-name-part taxon-name-part-type="family">Myrmecolacidae</tp:taxon-name-part></tp:taxon-name> und <tp:taxon-name><tp:taxon-name-part taxon-name-part-type="family">Stylopidae</tp:taxon-name-part></tp:taxon-name> (<tp:taxon-name><tp:taxon-name-part taxon-name-part-type="class">Insecta</tp:taxon-name-part></tp:taxon-name>: <tp:taxon-name><tp:taxon-name-part taxon-name-part-type="order">Strepsiptera</tp:taxon-name-part></tp:taxon-name>).</article-title><source>Senckenbergiana Biologica</source><volume>52</volume>: <fpage>263</fpage>–<lpage>292</lpage>.</mixed-citation></ref><ref id="B16"><mixed-citation xmlns:xlink="http://www.w3.org/1999/xlink" xlink:type="simple"><person-group><name name-style="western"><surname>Luna de Carvalho</surname><given-names>E</given-names></name></person-group> (<year>1978</year>) African <tp:taxon-name><tp:taxon-name-part taxon-name-part-type="order">Strepsiptera</tp:taxon-name-part></tp:taxon-name> (Ethiopian region). Garcia de Orta, Lisbon, 41–106 pp.</mixed-citation></ref><ref id="B2"><mixed-citation xmlns:xlink="http://www.w3.org/1999/xlink" xlink:type="simple"><person-group><name name-style="western"><surname>Benda</surname><given-names>D</given-names></name><name name-style="western"><surname>Votýpková</surname><given-names>K</given-names></name><name name-style="western"><surname>Nakase</surname><given-names>Y</given-names></name><name name-style="western"><surname>Straka</surname><given-names>J</given-names></name></person-group> (<year>2021</year>) <article-title>Unexpected cryptic species diversity of parasites of the family <tp:taxon-name><tp:taxon-name-part taxon-name-part-type="family">Xenidae</tp:taxon-name-part></tp:taxon-name> (<tp:taxon-name><tp:taxon-name-part taxon-name-part-type="order">Strepsiptera</tp:taxon-name-part></tp:taxon-name>) with a constant diversification rate over time.</article-title><source>Systematic Entomology</source><volume>46</volume>(<issue>1</issue>): <fpage>252</fpage>–<lpage>265</lpage>. <ext-link xlink:href="10.1111/syen.12460" ext-link-type="doi" xlink:type="simple">https://doi.org/10.1111/syen.12460</ext-link></mixed-citation></ref><ref id="B15"><mixed-citation xmlns:xlink="http://www.w3.org/1999/xlink" xlink:type="simple"><person-group><name name-style="western"><surname>Luna de Carvalho</surname><given-names>E</given-names></name></person-group> (<year>1967</year>) <article-title>Terceira contribuição para o estudo dos Estrepsípteros angolenses (<tp:taxon-name><tp:taxon-name-part taxon-name-part-type="class">Insecta</tp:taxon-name-part></tp:taxon-name>, <tp:taxon-name><tp:taxon-name-part taxon-name-part-type="order">Strepsiptera</tp:taxon-name-part></tp:taxon-name>).</article-title><source>Publicações Culturais da Companhia de Diamantes de Angola</source><volume>77</volume>: <fpage>13</fpage>–<lpage>66</lpage>.</mixed-citation></ref><ref id="B26"><mixed-citation xmlns:xlink="http://www.w3.org/1999/xlink" xlink:type="simple"><person-group><name name-style="western"><surname>Salt</surname><given-names>G</given-names></name><name name-style="western"><surname>Bequaert</surname><given-names>J</given-names></name></person-group> (<year>1929</year>) <article-title>Stylopized Vespidæ.</article-title><source>Psyche (Cambridge, Massachusetts)</source><volume>36</volume>(<issue>3</issue>): <fpage>249</fpage>–<lpage>282</lpage>. <ext-link xlink:href="10.1155/1929/78563" ext-link-type="doi" xlink:type="simple">https://doi.org/10.1155/1929/78563</ext-link></mixed-citation></ref><ref id="B4"><mixed-citation xmlns:xlink="http://www.w3.org/1999/xlink" xlink:type="simple"><person-group><name name-style="western"><surname>Benda</surname><given-names>D</given-names></name><name name-style="western"><surname>Pohl</surname><given-names>H</given-names></name><name name-style="western"><surname>Nakase</surname><given-names>Y</given-names></name><name name-style="western"><surname>Beutel</surname><given-names>R</given-names></name><name name-style="western"><surname>Straka</surname><given-names>J</given-names></name></person-group> (<year>2022b</year>) <article-title>A generic classification of Xen­idae (<tp:taxon-name><tp:taxon-name-part taxon-name-part-type="order">Strepsiptera</tp:taxon-name-part></tp:taxon-name>) based on the morphology of the female cephalothorax and male cephalotheca with a preliminary checklist of species.</article-title><source>ZooKeys</source><volume>1093</volume>: <fpage>1</fpage>–<lpage>134</lpage>. <ext-link xlink:href="10.3897/zookeys.1093.72339" ext-link-type="doi" xlink:type="simple">https://doi.org/10.3897/zookeys.1093.72339</ext-link></mixed-citation></ref><ref id="B27"><mixed-citation xmlns:xlink="http://www.w3.org/1999/xlink" xlink:type="simple"><person-group><name name-style="western"><surname>Székessy</surname><given-names>V</given-names></name></person-group> (<year>1959</year>) <article-title>Die Strepsipteren-Sammlung des Ungarischen Naturwissenschaftlichen Museums in Budapest.</article-title><source>Annales Historico-Naturales Musei Hungarici</source><volume>51</volume>: <fpage>301</fpage>–<lpage>337</lpage>.</mixed-citation></ref><ref id="B10"><mixed-citation xmlns:xlink="http://www.w3.org/1999/xlink" xlink:type="simple"><person-group><name name-style="western"><surname>Hofeneder</surname><given-names>K</given-names></name><name name-style="western"><surname>Fulmek</surname><given-names>L</given-names></name></person-group> (<year>1942</year>) <article-title>Verzeichnis der Strepsipteren und ihrer Wirte.</article-title><source>Arbeitsgemeinschaft Physiologischer und Angewandter Entomologie Berlin-Dahlem</source><volume>9</volume>: <fpage>179</fpage>–<lpage>185</lpage>.</mixed-citation></ref><ref id="B25"><mixed-citation xmlns:xlink="http://www.w3.org/1999/xlink" xlink:type="simple"><person-group><name name-style="western"><surname>Salt</surname><given-names>G</given-names></name></person-group> (<year>1927</year>) <article-title>Notes on the <tp:taxon-name><tp:taxon-name-part taxon-name-part-type="order">Strepsiptera</tp:taxon-name-part></tp:taxon-name> and their hymenopterous hosts.</article-title><source>Psyche (Cambridge, Massachusetts)</source><volume>34</volume>(<issue>5</issue>): <fpage>182</fpage>–<lpage>192</lpage>. <ext-link xlink:href="10.1155/1927/25470" ext-link-type="doi" xlink:type="simple">https://doi.org/10.1155/1927/25470</ext-link></mixed-citation></ref></ref-list></tp:taxon-treatment>
